# Supplementary material for: Comparison of Environmental and Culture-Derived Bacterial Communities through 16S Metabarcoding: A Powerful Tool to Assess Media Selectivity and Detect Rare Taxa
Source: Microorganisms. 2020 Jul 27;8(8):1129. doi: 10.3390/microorganisms8081129 (PMC7464939; doi:10.3390/microorganisms8081129)
Supplement: Supplementary file 1 [file microorganisms-08-01129-s001.zip]

Archive with 22 entries (19 files):
- supplementals/
- supplementals/.DS_Store
- __MACOSX/
- __MACOSX/supplementals/
- __MACOSX/supplementals/._.DS_Store
- supplementals/Figure S1-Pe╠üdron et al .tif
- __MACOSX/supplementals/._Figure S1-Pe╠üdron et al .tif
- supplementals/Figure S2-Pe╠üdron et al .tif
- __MACOSX/supplementals/._Figure S2-Pe╠üdron et al .tif
- supplementals/Table S1.xlsx
- __MACOSX/supplementals/._Table S1.xlsx
- supplementals/table S2 .docx
- __MACOSX/supplementals/._table S2 .docx
- supplementals/table S3.docx
- __MACOSX/supplementals/._table S3.docx
- supplementals/table S4.docx
- __MACOSX/supplementals/._table S4.docx
- supplementals/Table S5.docx
- __MACOSX/supplementals/._Table S5.docx
- supplementals/~$Table S1.xlsx
- __MACOSX/supplementals/._~$Table S1.xlsx
- __MACOSX/._supplementals
