# Supplementary material for: Comparison of Environmental and Culture-Derived Bacterial Communities through 16S Metabarcoding: A Powerful Tool to Assess Media Selectivity and Detect Rare Taxa
Source: Microorganisms. 2020 Jul 27;8(8):1129. doi: 10.3390/microorganisms8081129 (PMC7464939; doi:10.3390/microorganisms8081129)
Supplement: Supplementary file 1 [file microorganisms-08-01129-s001.zip › supplementals/Table S1.xlsx]

## Sheet: legend
LD: Lower Durance
MD: Medium Durance
UD: Upper Durance
ENV: environmental sample
TSA: cultured on TSA 10%
CVP: cultured on CVP
KBC: cultured on KBC
rep1, 2, or 3: replicates 1, 2, or 3

## Sheet: table S1
	LD rep 1 CVP	LD rep 1 ENV	LD rep 1 KBC	LD rep 1 TSA	LD rep 2 CVP	LD rep 2 ENV	LD rep 2 KBC	LD rep 2 TSA	LD rep 3 CVP	LD rep 3 ENV	LD rep 3 KBC	LD rep 3 TSA	MD rep 1 CVP	MD rep 1 ENV	MD rep 1 KBC	MD rep 1 TSA	MD rep 2 CVP	MD rep 2 ENV	MD rep 2 KBC	MD rep 2 TSA	MD rep 3 CVP	MD rep 3 ENV	MD rep 2 KBC	MD rep 3 TSA	UD rep 1 CVP	UD rep 1 ENV	UD rep 1 KBC	UD rep 1 TSA	UD rep 2 CVP	UD rep 2 ENV	UD rep 2 KBC	UD rep 2 TSA	UD rep 3 CVP	UD rep 3 ENV	UD rep 3 KBC	UD rep 3 TSA
Bacteria;Proteobacteria;Gammaproteobacteria;Pseudomonadales;Pseudomonadaceae;Pseudomonas;	20073	27	8882	2039	26222	26	8651	1537	23477	33	10302	1455	24594	90	20970	2290	25063	112	16443	3043	28404	252	16908	3383	25955	173	16452	3078	26452	180	12651	1785	26312	108	13303	3056
Bacteria;Proteobacteria;Gammaproteobacteria;Aeromonadales;Aeromonadaceae;Aeromonas;	5918	34	18119	11112	397	23	16420	10880	2520	37	10187	10903	382	59	4585	5047	406	60	6509	6683	408	55	6469	5268	710	79	5586	5672	599	84	9213	1486	473	53	5045	2675
Bacteria;Proteobacteria;Gammaproteobacteria;Enterobacteriales;Enterobacteriaceae;Pectobacterium;	177	0	4	0	239	0	0	4	512	0	0	4	0	0	0	0	0	0	0	4	2	0	0	0	9	0	0	4	7	0	0	0	0	0	4	2
Bacteria;Proteobacteria;Gammaproteobacteria;Enterobacteriales;Enterobacteriaceae;Rahnella;	26	0	10	15	27	0	9	7	28	0	5	18	488	0	6	45	289	0	12	40	72	0	16	41	89	3	4	94	179	2	6	8	400	0	4	74
Bacteria;Proteobacteria;Gammaproteobacteria;Enterobacteriales;Enterobacteriaceae;unclassified;	1697	8	70	164	2328	3	57	206	1309	7	481	370	2631	20	104	442	2079	63	236	520	642	33	315	528	1809	101	72	998	2110	104	68	613	2620	80	154	1030
Bacteria;Proteobacteria;Gammaproteobacteria;unclassified;unclassified;unclassified;	1291	65	1890	1367	267	55	2259	1071	874	73	1348	1298	478	133	888	1078	450	81	766	1381	276	115	817	1431	549	275	1336	783	480	276	1300	428	432	277	1131	725
Bacteria;Proteobacteria;Gammaproteobacteria;Pseudomonadales;unclassified;unclassified;	7	0	2	16	3	0	26	10	12	0	12	15	15	0	9	34	79	0	2	23	8	2	12	95	27	0	26	93	24	0	97	37	12	0	33	88
Bacteria;Proteobacteria;Gammaproteobacteria;aaa34a10;unclassified;unclassified;	114	0	148	148	9	0	144	79	88	0	116	93	27	16	92	256	39	16	69	134	23	4	64	288	35	22	137	118	37	60	139	34	20	19	118	91
Bacteria;Proteobacteria;Gammaproteobacteria;Enterobacteriales;Enterobacteriaceae;Pantoea;	513	0	17	26	350	0	26	42	500	0	12	34	1438	0	0	157	937	3	28	177	269	0	0	131	328	6	0	0	0	0	23	38	0	0	18	104
Bacteria;Proteobacteria;Gammaproteobacteria;Pseudomonadales;Moraxellaceae;Acinetobacter;	514	42	244	2366	711	50	1269	2148	968	29	165	2203	523	1195	298	9363	1036	1505	323	5684	279	1535	352	5791	807	539	1530	5593	629	556	5168	7408	236	605	1502	6689
Bacteria;Proteobacteria;Betaproteobacteria;Burkholderiales;Comamonadaceae;Comamonas;	67	0	0	51	15	0	101	38	79	0	760	61	2	1	3	29	6	2	3	38	5	0	0	27	15	12	5	36	13	12	16	20	4	6	4	50
Bacteria;Proteobacteria;Gammaproteobacteria;Pseudomonadales;Pseudomonadaceae;unclassified;	93	2	46	25	102	0	46	16	94	0	84	24	70	0	141	29	107	1	108	35	50	1	113	30	120	3	185	30	86	7	87	29	64	1	157	55
Bacteria;Proteobacteria;Gammaproteobacteria;Xanthomonadales;Xanthomonadaceae;Stenotrophomonas;	182	0	86	69	24	0	248	167	198	0	154	132	17	2	542	44	34	1	77	63	17	2	57	119	93	6	1115	447	67	4	33	408	65	0	46	558
Bacteria;Firmicutes;Bacilli;Bacillales;Family_XII;Exiguobacterium;	39	4	61	9859	90	2	63	10799	48	1	92	9794	68	18	76	4185	69	36	95	5281	57	17	94	5360	62	10	65	7291	72	30	55	12970	56	54	77	8846
Bacteria;Proteobacteria;Gammaproteobacteria;Enterobacteriales;Enterobacteriaceae;Leminorella;	3	0	0	0	4	0	0	0	0	0	1	0	6	0	3	0	11	2	0	0	0	0	0	5	10	0	0	0	9	0	0	0	0	0	0	0
Bacteria;Bacteroidetes;Flavobacteriia;Flavobacteriales;Flavobacteriaceae;Chryseobacterium;	4	0	14	66	0	0	0	154	3	0	6	149	2	8	4	33	1	3	0	47	0	4	0	65	5	14	383	85	0	8	781	202	0	6	194	133
Bacteria;Bacteroidetes;Flavobacteriia;Flavobacteriales;Flavobacteriaceae;Flavobacterium;	9	6654	3	740	7	6270	2	446	5	7113	5	499	7	998	2	261	4	737	4	509	3	1080	4	359	8	1975	4	851	4	1939	10	98	1	1104	8	105
Bacteria;Proteobacteria;Betaproteobacteria;Burkholderiales;Oxalobacteraceae;Janthinobacterium;	70	0	2	43	6	0	0	25	8	0	0	47	0	0	5	0	4	0	0	0	8	0	0	0	15	0	1	400	23	17	3	123	5	0	0	196
Bacteria;Proteobacteria;Gammaproteobacteria;Enterobacteriales;Enterobacteriaceae;Yersinia;	89	0	35	46	32	4	38	53	65	0	35	64	47	118	22	2488	276	124	26	3202	387	146	24	3215	89	23	21	217	61	16	35	0	63	18	25	185
Bacteria;Proteobacteria;Betaproteobacteria;Burkholderiales;Comamonadaceae;Delftia;	46	0	0	11	0	0	0	10	6	0	0	9	0	0	0	0	0	4	0	0	0	0	0	0	0	0	0	9	4	0	0	3	0	0	0	3
Bacteria;Firmicutes;Bacilli;Bacillales;Paenibacillaceae;Paenibacillus;	11	0	25	38	16	0	240	42	17	0	228	40	25	0	2829	41	14	0	5683	38	13	0	5227	39	17	2	1111	37	29	0	14	52	14	2	44	31
Bacteria;Firmicutes;Bacilli;Lactobacillales;unclassified;unclassified;	7	0	53	1	2	0	69	0	0	0	280	1	5	0	13	5	5	0	28	0	4	0	13	2	4	0	257	0	10	0	87	13	6	0	294	6
Bacteria;Firmicutes;Bacilli;Lactobacillales;Enterococcaceae;Enterococcus;	22	0	1293	42	17	0	1208	42	12	0	6430	44	18	4	120	30	13	0	328	53	19	0	222	52	27	4	2474	90	22	5	1150	109	9	8	5342	132
Bacteria;Proteobacteria;Betaproteobacteria;Burkholderiales;Comamonadaceae;Acidovorax;	17	8	9	630	11	9	6	529	15	5	14	575	11	26	13	349	7	36	12	403	6	53	8	347	11	116	6	416	13	92	6	72	12	139	9	157
Bacteria;Proteobacteria;unclassified;unclassified;unclassified;unclassified;	7	9	5	59	4	14	8	47	12	12	24	48	1	95	1	180	6	150	3	79	9	85	2	81	9	67	1	34	8	70	2	29	3	39	3	53
Bacteria;Proteobacteria;Alphaproteobacteria;Rhizobiales;Rhizobiaceae;unclassified;	8	5	2	52	22	4	3	61	9	3	3	90	20	16	1	35	23	8	3	90	9	19	4	29	9	40	5	86	9	45	2	55	9	47	0	98
Bacteria;Proteobacteria;Gammaproteobacteria;Enterobacteriales;Enterobacteriaceae;Ewingella;	9	0	0	0	0	0	0	0	0	0	0	0	0	0	0	0	17	0	0	3	0	0	0	0	0	0	0	0	0	0	0	0	0	0	0	0
Bacteria;Proteobacteria;Gammaproteobacteria;Enterobacteriales;Enterobacteriaceae;Escherichia-Shigella;	9	0	0	1	18	0	2	8	10	0	0	12	11	2	2	4	16	4	0	0	7	0	0	0	64	6	0	53	9	5	0	11	57	9	20	57
Bacteria;unclassified;unclassified;unclassified;unclassified;unclassified;	3	18	7	137	3	28	22	61	5	21	71	63	2	142	49	85	1	266	59	142	6	165	43	128	10	74	67	39	6	96	32	140	5	94	51	100
Bacteria;Proteobacteria;Gammaproteobacteria;Pseudomonadales;Moraxellaceae;unclassified;	7	3	1	14	4	1	16	17	9	1	1	15	5	6	1	45	6	10	2	24	4	7	0	65	6	26	26	28	0	32	26	32	4	17	10	21
Bacteria;Bacteroidetes;Sphingobacteriia;Sphingobacteriales;Sphingobacteriaceae;Sphingobacterium;	5	0	1	60	5	0	2	224	4	0	1	84	2	15	2	481	0	7	7	441	2	8	5	1506	0	5	4	638	3	1	4	441	3	3	393	737
Bacteria;Proteobacteria;Gammaproteobacteria;Chromatiales;Chromatiaceae;Rheinheimera;	5	9	4	245	6	2	6	178	2	11	1	91	7	18	5	605	5	52	8	719	8	29	6	374	7	4	4	177	8	2	12	48	7	3	4	133
Bacteria;Proteobacteria;Gammaproteobacteria;Enterobacteriales;Enterobacteriaceae;Hafnia;	5	0	7	1	4	0	13	0	6	0	4	2	7	2	7	23	6	2	8	30	4	1	4	6	9	0	3	4	0	2	6	0	3	0	2950	43
Bacteria;Proteobacteria;Betaproteobacteria;Burkholderiales;Oxalobacteraceae;Undibacterium;	2	2	0	12	0	2	0	12	0	4	0	12	0	5	0	15	0	20	0	15	0	18	0	4	0	13	0	22	0	14	0	2	0	5	0	1
Bacteria;Proteobacteria;Betaproteobacteria;Burkholderiales;Oxalobacteraceae;Duganella;	6	0	2	16	0	0	0	21	0	0	0	24	0	13	0	96	0	0	0	76	25	22	0	145	0	0	3	44	9	0	1	3	3	0	0	20
Bacteria;Actinobacteria;Actinobacteria;Micrococcales;Micrococcaceae;Arthrobacter;	3	0	0	19	0	1	3	69	0	2	2	50	3	17	3	45	0	25	0	55	3	28	0	79	3	22	1	109	0	11	0	167	0	15	1	110
Bacteria;Proteobacteria;Betaproteobacteria;Burkholderiales;Oxalobacteraceae;Massilia;	9	0	13	9	12	6	4	15	1	11	13	11	15	290	8	1896	12	261	9	557	9	303	19	669	17	164	8	140	10	121	16	30	5	0	12	183
Bacteria;Proteobacteria;Gammaproteobacteria;Enterobacteriales;Enterobacteriaceae;Raoultella;	4	0	0	1	13	0	0	0	103	0	0	28	0	0	0	0	0	0	3	0	1	0	0	0	59	0	3	11	18	0	0	23	93	0	0	10
Bacteria;Proteobacteria;Betaproteobacteria;Burkholderiales;Oxalobacteraceae;unclassified;	2	33	0	16	4	19	13	31	3	16	0	3	0	38	0	168	3	40	0	72	1	40	1	49	2	65	0	60	3	70	0	8	0	98	2	17
Bacteria;Proteobacteria;Gammaproteobacteria;Enterobacteriales;Enterobacteriaceae;Brenneria;	4	0	0	0	4	0	0	0	2	0	0	0	0	2	0	0	2	0	0	0	0	0	0	0	0	0	0	0	0	2	0	0	0	0	0	0
Bacteria;Proteobacteria;Gammaproteobacteria;Alteromonadales;Shewanellaceae;Shewanella;	2	3	4	303	8	1	12	363	9	3	5	431	5	3	8	86	6	29	5	221	8	10	7	116	6	0	3	97	7	1	5	56	7	4	3	53
Bacteria;Proteobacteria;Betaproteobacteria;Burkholderiales;Comamonadaceae;unclassified;	2	785	4	246	6	820	11	270	10	775	76	286	3	1443	10	103	2	1783	9	145	5	1698	9	64	4	2406	5	78	8	2093	5	45	10	2239	4	90
Bacteria;Proteobacteria;Alphaproteobacteria;Caulobacterales;Caulobacteraceae;Brevundimonas;	2	31	1	35	1	41	2	46	5	45	1	31	2	104	7	8	0	113	0	16	3	138	5	28	3	216	2	284	2	243	1	287	1	255	5	415
Bacteria;Proteobacteria;Alphaproteobacteria;Rhizobiales;Brucellaceae;unclassified;	4	0	0	2	6	0	1	0	5	0	0	6	18	5	0	9	0	0	0	6	0	0	0	4	12	0	0	13	0	0	0	3	14	0	0	1
Bacteria;Proteobacteria;Alphaproteobacteria;Rhodobacterales;Rhodobacteraceae;unclassified;	0	746	0	0	2	865	0	0	0	332	0	1	0	838	0	2	0	995	0	4	0	906	0	2	0	1540	0	3	3	1560	0	10	0	2108	0	2
Bacteria;Proteobacteria;Betaproteobacteria;Burkholderiales;Comamonadaceae;Limnohabitans;	0	5379	0	2	0	5727	0	0	0	5685	0	0	0	391	0	0	0	334	0	0	0	342	0	0	0	292	0	0	0	316	0	0	0	183	0	0
Bacteria;Bacteroidetes;Flavobacteriia;Flavobacteriales;Cryomorphaceae;Fluviicola;	0	1321	0	0	0	1363	0	0	0	1260	0	0	0	122	0	0	0	63	0	0	0	51	0	0	0	92	0	0	0	90	0	0	0	47	0	0
Bacteria;Proteobacteria;Betaproteobacteria;Burkholderiales;Burkholderiaceae;Polynucleobacter;	0	244	0	0	0	173	0	0	0	209	0	0	0	163	0	0	0	121	0	0	0	210	0	0	0	19	0	0	0	22	0	0	0	9	0	0
Bacteria;Bacteroidetes;Cytophagia;Cytophagales;Cytophagaceae;Pseudarcicella;	0	3237	0	0	0	3288	0	0	0	3285	0	0	0	268	0	0	0	319	0	0	0	274	0	0	0	112	0	0	0	175	0	0	0	149	0	0
Bacteria;Proteobacteria;Alphaproteobacteria;Sphingomonadales;Sphingomonadaceae;Sphingomonas;	0	28	0	0	0	30	1	0	0	39	2	0	0	111	0	0	0	114	2	2	0	96	0	0	0	516	11	0	0	478	0	27	0	582	12	0
Bacteria;Proteobacteria;Betaproteobacteria;Neisseriales;Neisseriaceae;Deefgea;	0	8	0	11	0	2	0	5	0	0	0	4	0	20	0	18	0	28	0	34	0	41	0	16	0	10	2	4	0	9	0	0	0	4	0	8
Bacteria;Actinobacteria;Actinobacteria;Micrococcales;Microbacteriaceae;Candidatus_Rhodoluna;	0	1317	0	0	0	1064	0	0	3	1231	0	0	0	76	0	0	0	64	0	0	0	63	0	0	0	29	0	0	0	31	0	0	0	21	0	0
Bacteria;Proteobacteria;Alphaproteobacteria;SAR11_clade;LD12_freshwater_group;unclassified;	0	410	0	1	0	342	0	0	0	347	0	0	0	6025	0	0	0	4941	0	0	0	4605	0	0	0	54	0	0	0	61	0	0	0	81	0	0
Bacteria;Proteobacteria;Alphaproteobacteria;Sphingomonadales;Sphingomonadaceae;unclassified;	0	1856	0	0	0	1758	0	0	0	1668	0	0	0	392	0	0	0	402	0	0	0	314	0	0	0	1251	0	2	0	2012	0	0	0	2219	0	0
Bacteria;Actinobacteria;Acidimicrobiia;Acidimicrobiales;Acidimicrobiaceae;CL500-29_marine_group;	0	178	0	0	0	140	0	0	0	116	0	0	0	1093	0	0	0	745	0	0	0	1003	0	0	0	122	0	0	0	86	0	0	0	184	0	0
Bacteria;Bacteroidetes;Sphingobacteriia;Sphingobacteriales;Chitinophagaceae;Sediminibacterium;	0	1100	0	0	0	697	0	0	0	621	0	0	0	228	0	0	0	258	0	0	0	181	0	0	0	33	0	0	0	33	0	0	0	46	0	0
Bacteria;Bacteroidetes;Cytophagia;Cytophagales;Cytophagaceae;Chryseolinea;	0	31	0	0	0	28	0	0	0	35	0	0	0	28	0	0	0	53	0	0	0	28	0	0	0	72	0	0	0	100	0	0	0	92	0	0
Bacteria;Proteobacteria;Deltaproteobacteria;Desulfuromonadales;Geobacteraceae;Geothermobacter;	0	10	0	0	0	5	0	0	0	6	0	0	0	6	0	0	0	0	0	0	0	5	0	0	0	2	0	0	0	1	0	0	0	0	0	0
Bacteria;Cyanobacteria;Chloroplast;unclassified;unclassified;unclassified;	0	549	0	0	0	537	0	0	0	619	0	0	0	857	0	0	0	642	0	0	0	883	0	0	0	1414	0	0	0	1680	0	0	0	1023	0	0
Bacteria;Actinobacteria;Actinobacteria;Frankiales;Sporichthyaceae;hgcI_clade;	0	2458	0	0	0	2081	0	0	0	2105	0	0	0	2574	0	0	0	1085	0	0	0	1927	0	0	0	70	0	0	0	86	0	0	0	81	0	0
Bacteria;Bacteroidetes;Sphingobacteriia;Sphingobacteriales;NS11-12_marine_group;unclassified;	0	356	0	0	0	412	0	0	0	345	0	0	0	71	0	0	0	64	0	0	0	67	0	0	0	101	0	0	0	95	0	0	0	65	0	0
Bacteria;Proteobacteria;Gammaproteobacteria;Cellvibrionales;Halieaceae;unclassified;	0	6	0	0	0	0	0	0	0	17	0	0	0	5	0	0	0	13	0	0	0	22	0	0	0	36	0	0	0	7	0	0	0	35	0	0
Bacteria;Actinobacteria;Actinobacteria;Micrococcales;Microbacteriaceae;Candidatus_Flaviluna;	0	14	0	0	0	14	0	0	0	13	0	0	0	0	0	0	0	0	0	0	0	0	0	0	0	0	0	0	0	0	0	0	0	0	0	0
Bacteria;Proteobacteria;Betaproteobacteria;Rhodocyclales;Rhodocyclaceae;Dechloromonas;	0	48	0	0	0	60	0	0	0	52	0	0	0	18	0	0	0	18	0	0	0	31	0	0	0	55	0	0	0	51	0	0	0	32	0	0
Bacteria;Verrucomicrobia;Verrucomicrobiae;Verrucomicrobiales;Verrucomicrobiaceae;unclassified;	0	112	0	0	0	410	0	0	0	260	0	0	0	175	0	0	0	156	0	0	0	160	0	0	0	214	0	0	0	160	0	0	0	224	0	0
Bacteria;Bacteroidetes;Sphingobacteriia;Sphingobacteriales;Chitinophagaceae;Ferruginibacter;	0	36	0	0	0	38	0	0	0	26	0	0	0	99	0	0	0	136	0	0	0	89	0	0	0	285	0	0	0	226	0	0	0	252	0	0
Bacteria;Verrucomicrobia;Verrucomicrobiae;Verrucomicrobiales;unclassified;unclassified;	0	28	0	0	0	51	0	0	0	50	0	0	0	117	0	0	0	80	0	0	0	149	0	0	0	58	0	0	0	28	0	0	0	25	0	0
Bacteria;Bacteroidetes;BSV13;unclassified;unclassified;unclassified;	0	8	0	0	0	7	0	0	0	4	0	0	0	3	0	0	0	1	0	0	0	11	0	0	0	26	0	0	0	32	0	0	0	18	0	0
Bacteria;Bacteroidetes;Sphingobacteriia;Sphingobacteriales;Chitinophagaceae;unclassified;	0	187	0	0	0	146	0	0	0	105	0	0	0	94	0	0	0	119	0	0	0	114	0	0	0	134	0	0	0	115	0	0	0	93	0	0
Bacteria;Verrucomicrobia;Opitutae;Opitutales;Opitutaceae;Opitutus;	0	21	0	0	0	89	0	0	0	61	0	0	0	163	0	0	0	355	0	0	0	272	0	0	0	153	0	0	0	270	0	0	0	140	0	0
Bacteria;Bacteroidetes;Cytophagia;Cytophagales;Cytophagaceae;Emticicia;	0	18	0	0	0	15	0	0	0	26	0	0	0	38	0	0	0	54	0	0	0	70	0	0	0	77	0	0	0	83	0	0	0	122	0	0
Bacteria;Verrucomicrobia;Verrucomicrobiae;Verrucomicrobiales;Verrucomicrobiaceae;Luteolibacter;	0	186	0	0	0	635	0	0	0	425	0	0	0	202	0	0	0	324	0	0	0	290	0	0	0	1369	0	0	0	953	0	0	0	1174	0	0
Bacteria;Proteobacteria;Gammaproteobacteria;Cellvibrionales;Halieaceae;Halioglobus;	0	24	0	0	0	25	0	0	0	31	0	0	0	7	0	0	0	4	0	0	0	10	0	0	0	5	0	0	0	4	0	0	0	0	0	0
Bacteria;Proteobacteria;Gammaproteobacteria;Cellvibrionales;Spongiibacteraceae;BD1-7_clade;	0	46	0	0	0	26	0	0	0	19	0	0	0	243	0	0	0	229	0	0	0	167	0	0	0	30	0	0	0	24	0	0	0	24	0	0
Bacteria;Bacteroidetes;Flavobacteriia;Flavobacteriales;Flavobacteriaceae;unclassified;	0	36	0	5	0	79	0	9	0	80	0	2	2	47	0	35	1	12	0	12	0	32	0	35	0	12	13	3	0	18	4	9	1	13	0	14
Bacteria;Bacteroidetes;Flavobacteriia;Flavobacteriales;Cryomorphaceae;Owenweeksia;	0	18	0	0	0	21	0	0	0	11	0	0	0	15	0	0	0	19	0	0	0	17	0	0	0	0	0	0	0	1	0	0	0	0	0	0
Bacteria;Proteobacteria;Alphaproteobacteria;Rhizobiales;Hyphomicrobiaceae;Devosia;	0	15	0	3	0	0	0	4	0	6	0	0	0	51	0	2	0	38	0	3	0	38	0	2	0	117	0	3	0	91	0	0	0	154	0	0
Bacteria;Proteobacteria;Betaproteobacteria;Methylophilales;Methylophilaceae;PRD01a011B;	0	223	0	0	0	169	0	0	0	165	0	0	0	7	0	0	0	7	0	0	0	6	0	0	0	4	0	0	0	10	0	0	0	3	0	0
Bacteria;Proteobacteria;Alphaproteobacteria;Rhodospirillales;Acetobacteraceae;Roseomonas;	0	10	0	0	0	14	0	0	0	20	0	0	0	11	0	0	0	8	0	0	0	25	0	0	0	30	0	2	0	25	0	11	0	43	0	0
Bacteria;Proteobacteria;TA18;unclassified;unclassified;unclassified;	0	7	0	0	0	11	0	0	0	3	0	0	0	44	0	0	0	72	0	0	0	56	0	0	0	9	0	0	0	14	0	0	0	5	0	0
Bacteria;Proteobacteria;Gammaproteobacteria;Xanthomonadales;Xanthomonadaceae;Arenimonas;	0	70	0	0	0	85	0	0	0	73	0	0	0	94	0	0	0	78	0	0	0	100	0	0	0	253	0	0	0	250	0	0	0	161	0	0
Bacteria;Proteobacteria;Alphaproteobacteria;Sphingomonadales;unclassified;unclassified;	0	29	0	0	0	35	0	0	0	30	0	0	0	49	0	0	0	58	0	0	0	83	2	0	0	150	0	2	0	175	0	0	0	192	1	0
Bacteria;Proteobacteria;Alphaproteobacteria;Rhodobacterales;Rhodobacteraceae;Rhodobacter;	0	62	0	0	0	50	0	0	0	58	0	0	0	35	0	0	0	49	0	0	0	42	0	0	0	14	0	0	0	13	0	0	0	5	0	0
Bacteria;Bacteroidetes;unclassified;unclassified;unclassified;unclassified;	0	67	0	0	0	71	0	1	0	64	2	0	0	841	0	0	0	931	0	2	0	842	0	0	0	760	0	0	0	573	0	0	0	570	1	0
Bacteria;Proteobacteria;Deltaproteobacteria;Desulfovibrionales;Desulfovibrionaceae;Desulfovibrio;	0	2	0	0	0	0	0	0	0	2	0	0	0	6	0	0	0	3	0	0	0	7	0	0	0	28	0	0	0	24	0	0	0	26	0	0
Bacteria;Proteobacteria;Betaproteobacteria;Burkholderiales;unclassified;unclassified;	0	29	0	2	1	32	0	5	0	22	0	6	0	62	2	15	0	44	0	2	0	82	0	17	0	34	0	14	0	40	0	0	0	51	0	10
Bacteria;Proteobacteria;Alphaproteobacteria;Rickettsiales;Rickettsiales_Incertae_Sedis;Candidatus_Captivus;	0	4	0	0	0	4	0	0	0	2	0	0	0	15	0	0	0	22	0	0	0	31	0	0	0	9	0	0	0	17	0	0	0	8	0	0
Bacteria;Bacteroidetes;Bacteroidia;Bacteroidia_Incertae_Sedis;Draconibacteriaceae;unclassified;	0	37	0	0	0	38	0	0	0	40	0	0	0	8	0	0	0	5	0	0	0	9	0	0	0	5	0	0	0	3	0	0	0	3	0	0
Bacteria;Proteobacteria;Deltaproteobacteria;Desulfobacterales;Desulfobacteraceae;Sva0081_sediment_group;	0	2	0	0	0	4	0	0	0	0	0	0	0	0	0	0	0	0	0	0	0	3	0	0	0	2	0	0	0	0	0	0	0	0	0	0
Bacteria;Proteobacteria;Betaproteobacteria;unclassified;unclassified;unclassified;	0	76	0	14	2	70	0	15	6	59	1	15	1	261	0	106	0	241	4	20	7	277	0	45	4	338	0	22	0	332	0	3	0	340	0	26
Bacteria;Cyanobacteria;Cyanobacteria;SubsectionIII;FamilyI;unclassified;	0	2	0	0	0	0	0	0	0	1	0	0	0	3	0	0	0	7	0	0	0	0	0	0	0	8	0	0	0	11	0	0	0	18	0	0
Bacteria;Proteobacteria;Deltaproteobacteria;Desulfobacterales;Desulfobulbaceae;Desulfobulbus;	0	13	0	0	0	19	0	0	0	18	0	0	0	8	0	0	0	2	0	0	0	12	0	0	0	38	0	0	0	53	0	0	0	53	0	0
Bacteria;Proteobacteria;Betaproteobacteria;Nitrosomonadales;Nitrosomonadaceae;unclassified;	0	21	0	0	0	23	0	0	0	27	0	0	0	45	0	0	0	26	0	0	0	42	0	0	0	141	0	0	0	166	0	0	0	203	0	0
Bacteria;Proteobacteria;Alphaproteobacteria;Rhizobiales;MNG7;unclassified;	0	31	0	0	0	25	0	0	0	25	0	0	0	68	0	0	0	93	0	0	0	75	0	0	0	216	0	0	0	201	0	0	0	287	0	0
Bacteria;Gemmatimonadetes;Gemmatimonadetes;Gemmatimonadales;Gemmatimonadaceae;Gemmatimonas;	0	15	0	0	0	22	0	0	0	15	0	0	0	53	0	0	0	62	0	0	0	33	0	0	0	53	0	0	0	62	0	0	0	29	0	0
Bacteria;Proteobacteria;Betaproteobacteria;SC-I-84;unclassified;unclassified;	0	24	0	0	0	22	0	0	0	27	0	0	0	15	0	0	0	4	0	0	0	18	0	0	0	45	0	0	0	49	0	0	0	61	0	0
Bacteria;Verrucomicrobia;Opitutae;Opitutae_vadinHA64;unclassified;unclassified;	0	18	0	0	0	36	0	0	0	29	0	0	0	136	0	0	0	153	0	0	0	162	0	0	0	8	0	0	0	9	0	0	0	3	0	0
Bacteria;Proteobacteria;Gammaproteobacteria;Cellvibrionales;Cellvibrionaceae;Simiduia;	0	3	0	0	0	3	0	0	0	3	0	0	0	13	0	0	0	21	0	0	0	7	0	0	0	3	0	0	0	2	0	0	0	0	0	0
Bacteria;Bacteroidetes;Sphingobacteriia;Sphingobacteriales;Saprospiraceae;unclassified;	0	61	0	0	0	52	0	0	0	45	0	0	0	997	0	0	0	1223	0	0	0	909	0	0	0	531	0	0	0	326	0	0	0	342	0	0
Bacteria;Bacteroidetes;Flavobacteriia;Flavobacteriales;NS9_marine_group;unclassified;	0	37	0	0	0	45	0	0	0	41	0	0	0	35	0	0	0	38	0	0	0	11	0	0	0	44	0	0	0	23	0	0	0	18	0	0
Bacteria;TM6;unclassified;unclassified;unclassified;unclassified;	0	2	0	0	0	0	0	0	0	0	0	0	0	8	0	0	0	19	0	0	0	19	0	0	0	5	0	0	0	9	0	0	0	9	0	0
Bacteria;Proteobacteria;Gammaproteobacteria;Cellvibrionales;Halieaceae;OM60_clade;	0	6	0	0	0	10	0	0	0	1	0	0	0	0	0	0	0	0	0	0	0	0	0	0	0	0	0	0	0	2	0	0	0	0	0	0
Bacteria;Proteobacteria;Deltaproteobacteria;Desulfuromonadales;M20-Pitesti;unclassified;	0	18	0	0	0	15	0	0	0	10	0	0	0	22	0	0	0	8	0	0	0	11	0	0	0	17	0	0	0	17	0	0	0	6	0	0
Bacteria;Proteobacteria;Alphaproteobacteria;Rhizobiales;unclassified;unclassified;	0	26	0	18	0	28	0	1	0	23	1	4	0	150	0	2	0	211	0	11	0	211	0	2	0	203	0	2	1	161	1	2	2	225	1	3
Bacteria;Bacteroidetes;Sphingobacteriia;Sphingobacteriales;Chitinophagaceae;Hydrotalea;	0	10	0	0	0	3	0	0	0	6	0	0	0	56	0	0	0	53	0	0	0	54	0	0	0	13	0	0	0	13	0	0	0	10	0	0
Bacteria;Verrucomicrobia;OPB35_soil_group;unclassified;unclassified;unclassified;	0	70	0	0	0	220	0	0	0	168	0	0	0	352	0	0	0	486	0	0	0	515	0	0	0	226	0	0	0	416	0	0	0	201	0	0
Bacteria;Actinobacteria;Actinobacteria;unclassified;unclassified;unclassified;	0	82	0	0	0	70	0	0	0	82	0	0	0	57	0	0	0	59	0	0	0	46	0	0	0	44	0	0	0	44	0	0	0	38	0	0
Bacteria;Actinobacteria;Actinobacteria;Micrococcales;Microbacteriaceae;unclassified;	0	44	0	1	0	40	0	12	0	39	0	28	2	27	2	13	0	14	0	16	0	25	0	31	0	44	0	19	0	43	0	7	0	53	0	0
Bacteria;Actinobacteria;Actinobacteria;Micrococcales;Microbacteriaceae;Candidatus_Aquiluna;	0	143	0	0	0	107	0	0	0	107	0	0	0	51	0	0	0	39	0	0	0	72	0	0	0	1	0	0	0	9	0	0	0	0	0	0
Bacteria;Proteobacteria;Alphaproteobacteria;Caulobacterales;Caulobacteraceae;Phenylobacterium;	0	5	0	0	0	2	0	0	0	3	0	0	0	24	0	0	0	19	0	0	0	12	0	0	0	54	0	0	0	73	0	0	0	82	0	0
Bacteria;Verrucomicrobia;Verrucomicrobiae;Verrucomicrobiales;Verrucomicrobiaceae;Haloferula;	0	41	0	0	0	130	0	0	0	77	0	0	0	49	0	0	0	25	0	0	0	63	0	0	0	60	0	0	0	48	0	0	0	63	0	0
Bacteria;Acidobacteria;Holophagae;Subgroup_7;unclassified;unclassified;	0	4	0	0	0	0	0	0	0	2	0	0	0	0	0	0	0	0	0	0	0	2	0	0	0	23	0	0	0	10	0	0	0	16	0	0
Bacteria;Bacteroidetes;Sphingobacteriia;Sphingobacteriales;Chitinophagaceae;Filimonas;	0	7	0	0	0	0	0	0	0	0	0	0	0	29	0	0	0	30	0	0	0	7	0	0	0	15	0	0	0	12	0	0	0	13	0	0
Bacteria;Proteobacteria;Betaproteobacteria;Methylophilales;Methylophilaceae;Methylotenera;	0	48	0	0	0	23	0	0	0	23	0	0	0	233	0	0	0	257	0	0	0	212	0	0	0	304	0	0	0	275	0	0	0	170	0	0
Bacteria;Actinobacteria;Acidimicrobiia;Acidimicrobiales;Acidimicrobiaceae;Illumatobacter;	0	49	0	0	0	35	0	0	0	38	0	0	0	41	0	0	0	22	0	0	0	26	0	0	0	102	0	0	0	78	0	0	0	134	0	0
Bacteria;Bacteroidetes;Sphingobacteriia;Sphingobacteriales;Sphingobacteriaceae;Pedobacter;	0	13	6	29	0	8	4	19	0	11	0	29	0	62	2	61	0	133	18	83	0	83	19	51	0	115	37	183	0	133	0	183	0	79	69	78
Bacteria;Proteobacteria;Alphaproteobacteria;Sphingomonadales;Sphingomonadaceae;Novosphingobium;	0	75	0	0	0	85	0	0	0	46	0	0	0	127	0	0	0	123	0	0	0	148	0	0	0	519	0	0	0	2	0	0	0	0	0	2
Bacteria;Proteobacteria;Betaproteobacteria;Burkholderiales;Alcaligenaceae;GKS98_freshwater_group;	0	40	0	0	0	37	0	2	0	46	0	0	0	33	0	0	0	26	0	0	0	25	0	0	0	1	0	0	0	0	0	0	0	7	0	0
Bacteria;Proteobacteria;Alphaproteobacteria;Rhizobiales;A0839;unclassified;	0	6	0	0	0	9	0	0	0	4	0	0	0	40	0	0	0	62	0	0	0	16	0	0	0	81	0	0	0	70	0	0	0	93	0	0
Bacteria;Bacteroidetes;Sphingobacteriia;Sphingobacteriales;env.OPS_17;unclassified;	0	52	0	0	0	33	0	0	0	41	0	0	0	156	0	0	0	215	0	0	0	147	0	0	0	177	0	0	0	161	0	0	0	81	0	0
Bacteria;Proteobacteria;Betaproteobacteria;Methylophilales;Methylophilaceae;LD28_freshwater_group;	0	14	0	0	0	16	0	0	0	8	0	0	0	39	0	0	0	48	0	0	0	50	0	0	0	2	0	0	0	1	0	0	0	2	0	0
Bacteria;Proteobacteria;Betaproteobacteria;Burkholderiales;Comamonadaceae;Polaromonas;	0	59	0	0	0	23	0	0	0	57	0	0	0	79	0	0	0	124	0	0	0	98	0	0	0	284	0	0	0	215	0	0	0	302	0	0
Bacteria;Bacteroidetes;Sphingobacteriia;Sphingobacteriales;WCHB1-69;unclassified;	0	12	0	0	0	4	0	0	0	12	0	0	0	5	0	0	0	3	0	0	0	2	0	0	0	26	0	0	0	10	0	0	0	8	0	0
Bacteria;Bacteroidetes;Flavobacteriia;Flavobacteriales;Cryomorphaceae;unclassified;	0	19	0	0	0	19	0	0	0	18	0	0	0	5	0	0	0	8	0	0	0	7	0	0	0	1	0	0	0	2	0	0	0	6	0	0
Bacteria;Bacteroidetes;Flavobacteriia;Flavobacteriales;Flavobacteriaceae;Actibacter;	0	5	0	0	0	1	0	0	0	2	0	0	0	0	0	0	0	0	0	0	0	1	0	0	0	0	0	0	0	1	0	0	0	0	0	0
Bacteria;Proteobacteria;Betaproteobacteria;Rhodocyclales;Rhodocyclaceae;Sulfuritalea;	0	49	0	0	0	19	0	0	0	40	0	0	0	49	0	0	0	7	0	0	0	36	0	0	0	38	0	0	0	30	0	0	0	27	0	0
Bacteria;Proteobacteria;Betaproteobacteria;Rhodocyclales;Rhodocyclaceae;12up;	0	14	0	0	0	12	0	0	0	16	0	0	0	29	0	0	0	37	0	0	0	32	0	0	0	2	0	0	0	0	0	0	0	1	0	0
Bacteria;Actinobacteria;Actinobacteria;Micrococcales;Microbacteriaceae;Candidatus_Planktoluna;	0	21	0	0	0	16	0	0	0	12	0	0	0	10	0	0	0	8	0	0	0	12	0	0	0	0	0	0	0	0	0	0	0	0	0	0
Bacteria;Cyanobacteria;Cyanobacteria;SubsectionI;FamilyI;Synechococcus;	0	2	0	0	0	0	0	0	0	1	0	0	0	13	0	0	0	11	0	0	0	21	0	0	0	0	0	0	0	0	0	0	0	0	0	0
Bacteria;Nitrospirae;Nitrospira;Nitrospirales;Nitrospiraceae;Nitrospira;	0	10	0	0	0	10	0	0	0	11	0	0	0	13	0	0	0	64	0	0	0	15	0	0	0	127	0	0	0	223	0	0	0	229	0	0
Bacteria;Bacteroidetes;Cytophagia;Cytophagales;Cytophagaceae;unclassified;	0	16	0	0	0	17	0	0	0	32	0	0	0	44	0	0	0	72	0	0	0	64	0	0	0	128	0	0	0	124	0	0	0	188	0	0
Bacteria;Actinobacteria;Acidimicrobiia;Acidimicrobiales;Iamiaceae;Iamia;	0	17	0	0	0	18	0	0	0	7	0	0	0	30	0	0	0	33	0	0	0	29	0	0	0	94	0	0	0	77	0	0	0	160	0	0
Bacteria;Proteobacteria;Gammaproteobacteria;Xanthomonadales;Xanthomonadales_Incertae_Sedis;unclassified;	0	37	0	0	0	36	0	0	0	32	0	0	0	9	0	0	0	2	0	0	0	9	0	0	0	22	0	0	0	10	0	0	0	5	0	0
Bacteria;Actinobacteria;Actinobacteria;Micrococcales;Microbacteriaceae;MWH-Ta3;	0	58	0	0	0	43	0	0	0	27	0	0	0	11	0	0	0	6	0	0	0	4	0	0	0	0	0	0	0	1	0	0	0	0	0	0
Bacteria;Proteobacteria;Alphaproteobacteria;Caulobacterales;Caulobacteraceae;Caulobacter;	0	46	0	2	0	57	0	2	0	51	0	0	0	43	0	3	0	33	0	3	0	18	0	0	0	81	0	17	0	111	0	0	0	103	0	9
Bacteria;Proteobacteria;Gammaproteobacteria;Cellvibrionales;Halieaceae;Haliea;	0	40	0	0	0	35	0	0	0	29	0	0	0	26	0	0	0	28	0	0	0	20	0	0	0	84	0	0	0	109	0	0	0	80	0	0
Bacteria;Actinobacteria;Actinobacteria;Frankiales;Sporichthyaceae;unclassified;	0	37	0	0	0	34	0	0	0	25	0	0	0	463	0	0	0	214	0	0	0	357	0	0	0	41	0	0	0	48	0	0	0	55	0	0
Bacteria;Proteobacteria;Deltaproteobacteria;Desulfuromonadales;GR-WP33-58;unclassified;	0	4	0	0	0	1	0	0	0	3	0	0	0	54	0	0	0	106	0	0	0	74	0	0	0	22	0	0	0	9	0	0	0	6	0	0
Bacteria;Proteobacteria;Betaproteobacteria;Burkholderiales;Comamonadaceae;Rhizobacter;	0	15	0	0	0	15	0	0	0	14	0	0	0	41	0	2	0	38	0	0	0	39	0	0	0	112	0	0	0	143	0	0	0	150	0	0
Bacteria;Proteobacteria;Deltaproteobacteria;Desulfuromonadales;unclassified;unclassified;	0	7	0	0	0	8	0	0	0	12	0	0	0	7	0	0	0	18	0	0	0	6	0	0	0	11	0	0	0	10	0	0	0	5	0	0
Bacteria;Parcubacteria;unclassified;unclassified;unclassified;unclassified;	0	27	0	0	0	57	0	0	0	27	0	0	0	87	0	0	0	141	0	0	0	178	0	0	0	30	0	0	0	377	0	0	0	32	0	0
Bacteria;Gemmatimonadetes;Gemmatimonadetes;Gemmatimonadales;Gemmatimonadaceae;unclassified;	0	11	0	0	0	8	0	0	0	10	0	0	0	29	0	0	0	47	0	0	0	39	0	0	0	146	0	0	0	190	0	0	0	217	0	0
Bacteria;Actinobacteria;Actinobacteria;PeM15;unclassified;unclassified;	0	12	0	0	0	5	0	0	0	7	0	0	0	28	0	0	0	13	0	0	0	12	0	0	0	2	0	0	0	4	0	0	0	9	0	0
Bacteria;Bacteroidetes;Sphingobacteriia;Sphingobacteriales;Saprospiraceae;Candidatus_Aquirestis;	0	9	0	0	0	6	0	0	0	5	0	0	0	5	0	0	0	19	0	0	0	12	0	0	0	0	0	0	0	0	0	0	0	0	0	0
Bacteria;Bacteroidetes;Sphingobacteriia;Sphingobacteriales;Saprospiraceae;Haliscomenobacter;	0	9	0	0	0	8	0	0	0	6	0	0	0	30	0	0	0	21	0	0	0	9	0	0	0	33	0	0	0	19	0	0	0	15	0	0
Bacteria;Firmicutes;Erysipelotrichia;Erysipelotrichales;Erysipelotrichaceae;Erysipelothrix;	0	8	0	0	0	7	0	0	0	5	0	0	0	8	0	0	0	8	0	0	0	0	0	0	0	41	0	0	0	31	0	0	0	43	0	0
Bacteria;Verrucomicrobia;Spartobacteria;Chthoniobacterales;Chthoniobacteraceae;Chthoniobacter;	0	14	0	0	0	71	0	0	0	67	0	0	0	37	0	0	0	45	0	0	0	70	0	0	0	182	0	0	0	168	0	0	0	140	0	0
Bacteria;Spirochaetae;Spirochaetes;Spirochaetales;PL-11B10;unclassified;	0	2	0	0	0	0	0	0	0	0	0	0	0	2	0	0	0	2	0	0	0	0	0	0	0	5	0	0	0	6	0	0	0	6	0	0
Bacteria;Bacteroidetes;Sphingobacteriia;Sphingobacteriales;Chitinophagaceae;Terrimonas;	0	4	0	0	0	8	0	0	0	9	0	0	0	16	0	0	0	9	0	0	0	17	0	0	0	93	0	0	0	63	0	0	0	103	0	0
Bacteria;Saccharibacteria;unclassified;unclassified;unclassified;unclassified;	0	11	0	0	0	13	0	0	0	12	0	0	0	45	0	0	0	38	0	0	0	37	0	0	0	45	0	0	0	58	0	0	0	49	0	0
Bacteria;Actinobacteria;Actinobacteria;Micrococcales;Microbacteriaceae;Alpinimonas;	0	10	0	0	0	5	0	0	0	5	0	0	0	0	0	0	0	0	0	0	0	2	0	0	0	0	0	0	0	0	0	0	0	0	0	0
Bacteria;Acidobacteria;Acidobacteria;Subgroup_17;unclassified;unclassified;	0	4	0	0	0	6	0	0	0	6	0	0	0	7	0	0	0	13	0	0	0	4	0	0	0	71	0	0	0	58	0	0	0	67	0	0
Bacteria;Gracilibacteria;unclassified;unclassified;unclassified;unclassified;	0	13	0	0	0	17	0	0	0	20	0	0	0	288	0	0	0	310	0	0	0	244	0	0	0	131	0	0	0	85	0	0	0	121	0	0
Bacteria;Proteobacteria;Betaproteobacteria;Burkholderiales;CM1G08;unclassified;	0	19	0	0	0	14	0	0	0	18	0	0	0	80	0	0	0	53	0	0	0	62	0	0	0	242	0	0	0	203	0	0	0	165	0	0
Bacteria;Proteobacteria;Gammaproteobacteria;Methylococcales;Crenotrichaceae;Crenothrix;	0	3	0	0	0	3	0	0	0	3	0	0	0	100	0	0	0	131	0	0	0	180	0	0	0	0	0	0	0	1	0	0	0	5	0	0
Bacteria;Proteobacteria;Alphaproteobacteria;Caulobacterales;Hyphomonadaceae;Hirschia;	0	13	0	0	0	6	0	0	0	13	0	0	0	27	0	0	0	38	0	0	0	51	0	0	0	70	0	0	0	67	0	0	0	79	0	0
Bacteria;Firmicutes;Clostridia;Clostridiales;Peptococcaceae;Dehalobacterium;	0	2	0	0	0	1	0	0	0	0	0	0	0	0	0	0	0	0	0	0	0	2	0	0	0	0	0	0	0	6	0	0	0	8	0	0
Bacteria;Actinobacteria;Actinobacteria;Frankiales;unclassified;unclassified;	0	11	0	0	0	7	0	0	0	2	0	0	0	5	0	0	0	2	0	0	0	10	0	0	0	19	0	0	0	17	0	0	0	12	0	0
Bacteria;Bacteroidetes;Sphingobacteriia;Sphingobacteriales;Sphingobacteriaceae;Solitalea;	0	9	0	0	0	13	0	0	0	14	0	0	0	44	0	0	0	55	0	0	0	51	0	0	0	6	0	0	0	12	0	0	0	1	0	0
Bacteria;Proteobacteria;Alphaproteobacteria;Rickettsiales;SM2D12;unclassified;	0	10	0	0	0	2	0	0	0	4	0	0	0	49	0	0	0	53	0	0	0	70	0	0	0	50	0	0	0	51	0	0	0	25	0	0
Bacteria;Proteobacteria;Alphaproteobacteria;Sphingomonadales;Sphingomonadaceae;Sphingorhabdus;	0	19	0	0	0	13	0	0	0	13	0	0	0	110	0	0	0	279	0	0	0	190	0	0	0	88	0	0	0	86	0	0	0	114	0	0
Bacteria;Proteobacteria;Alphaproteobacteria;Rhodobacterales;Rhodobacteraceae;Tabrizicola;	0	39	0	0	0	57	0	0	0	49	0	0	0	35	0	0	0	65	0	0	0	63	0	0	0	172	0	0	0	163	0	0	0	59	0	0
Bacteria;Proteobacteria;Deltaproteobacteria;Desulfobacterales;Desulfobulbaceae;Desulfocapsa;	0	13	0	0	0	12	0	0	0	10	0	0	0	5	0	0	0	4	0	0	0	6	0	0	0	37	0	0	0	21	0	0	0	25	0	0
Bacteria;Proteobacteria;Betaproteobacteria;Rhodocyclales;Rhodocyclaceae;Candidatus_Accumulibacter;	0	4	0	0	0	0	0	0	0	0	0	0	0	9	0	0	0	0	0	0	0	2	0	0	0	7	0	0	0	14	0	0	0	0	0	0
Bacteria;Cyanobacteria;ML635J-21;unclassified;unclassified;unclassified;	0	1	0	0	0	2	0	0	0	1	0	0	0	111	0	0	0	152	0	0	0	124	0	0	0	9	0	0	0	8	0	0	0	3	0	0
Bacteria;Actinobacteria;Coriobacteriia;Coriobacteriales;Coriobacteriaceae;unclassified;	0	2	0	0	0	4	0	0	0	6	0	0	0	4	0	0	0	0	0	0	0	5	0	0	0	16	0	0	0	7	0	0	0	23	0	0
Bacteria;Proteobacteria;Alphaproteobacteria;Sphingomonadales;Sphingomonadaceae;Sandarakinorhabdus;	0	26	0	0	0	23	0	0	0	29	0	0	0	16	0	0	0	31	0	0	0	5	0	0	0	0	0	0	0	0	0	0	0	7	0	0
Bacteria;Proteobacteria;Alphaproteobacteria;unclassified;unclassified;unclassified;	0	23	0	0	0	15	0	0	0	34	0	0	0	142	0	0	0	170	0	0	0	182	0	0	0	197	0	0	0	195	0	2	0	296	0	8
Bacteria;Spirochaetae;Spirochaetes;Spirochaetales;Leptospiraceae;unclassified;	0	2	0	0	0	1	0	0	0	0	0	0	0	0	0	0	0	0	0	0	0	0	0	0	0	2	0	0	0	2	0	0	0	5	0	0
Bacteria;Proteobacteria;Gammaproteobacteria;Xanthomonadales;Xanthomonadales_Incertae_Sedis;Steroidobacter;	0	22	0	0	0	18	0	0	0	17	0	0	0	3	0	0	0	1	0	0	0	1	0	0	0	51	0	0	0	24	0	0	0	29	0	0
Bacteria;Proteobacteria;Alphaproteobacteria;Sphingomonadales;M05-Pitesti;unclassified;	0	1	0	0	0	0	0	0	0	2	0	0	0	9	0	0	0	3	0	0	0	10	0	0	0	17	0	0	0	11	0	0	0	18	0	0
Bacteria;Proteobacteria;Deltaproteobacteria;Sh765B-TzT-29;unclassified;unclassified;	0	6	0	0	0	2	0	0	0	1	0	0	0	6	0	0	0	10	0	0	0	2	0	0	0	40	0	0	0	56	0	0	0	30	0	0
Bacteria;Proteobacteria;Gammaproteobacteria;Oceanospirillales;Oceanospirillaceae;Pseudospirillum;	0	4	0	0	0	11	0	0	0	7	0	0	0	29	0	0	0	50	0	0	0	61	0	0	0	30	0	0	0	45	0	0	0	26	0	0
Bacteria;Firmicutes;Clostridia;Clostridiales;Family_XIII;[Eubacterium]_brachy_group;	0	13	0	0	0	5	0	0	0	5	0	0	0	0	0	0	0	0	0	0	0	1	0	0	0	15	0	0	0	10	0	0	0	10	0	0
Bacteria;Bacteroidetes;Flavobacteriia;Flavobacteriales;Flavobacteriaceae;Citreitalea;	0	30	0	0	0	20	0	0	1	31	0	0	0	0	0	0	0	0	0	2	0	2	0	0	0	0	0	0	0	2	0	0	0	0	0	0
Bacteria;Firmicutes;Clostridia;Clostridiales;Family_XII;unclassified;	0	2	0	0	0	0	0	0	0	0	0	0	0	0	0	0	0	1	0	0	0	0	0	0	0	8	0	0	0	6	0	0	0	10	0	0
Bacteria;Proteobacteria;Gammaproteobacteria;Cellvibrionales;Cellvibrionaceae;Cellvibrio;	0	10	0	0	0	4	0	0	0	8	0	0	0	52	0	0	0	43	0	0	0	85	0	0	0	30	0	0	0	46	0	0	0	50	0	0
Bacteria;Proteobacteria;Gammaproteobacteria;Legionellales;Coxiellaceae;Rickettsiella;	0	2	0	0	0	1	0	0	0	0	0	0	0	0	0	0	0	0	0	0	0	0	0	0	0	1	0	0	0	0	0	0	0	0	0	0
Bacteria;Proteobacteria;Epsilonproteobacteria;Campylobacterales;Campylobacteraceae;Arcobacter;	0	23	0	0	0	12	0	0	0	18	0	0	0	41	0	0	0	46	0	0	0	28	0	0	0	151	0	0	0	159	0	0	0	96	0	0
Bacteria;Proteobacteria;Deltaproteobacteria;Desulfobacterales;Desulfobulbaceae;unclassified;	0	17	0	0	0	26	0	0	0	18	0	0	0	0	0	0	0	1	0	0	0	2	0	0	0	4	0	0	0	8	0	0	0	3	0	0
Bacteria;Bacteroidetes;Bacteroidia;Bacteroidales;Porphyromonadaceae;Macellibacteroides;	0	2	0	0	0	2	0	0	0	0	0	0	0	35	0	0	0	24	0	0	0	60	0	0	0	14	0	0	0	6	0	0	0	11	0	0
Bacteria;Proteobacteria;Betaproteobacteria;Nitrosomonadales;Nitrosomonadaceae;Nitrosomonas;	0	6	0	0	0	7	0	0	0	8	0	0	0	119	0	0	0	142	0	0	0	131	0	0	0	7	0	0	0	12	0	0	0	3	0	0
Bacteria;Proteobacteria;Deltaproteobacteria;Myxococcales;Cystobacteraceae;Anaeromyxobacter;	0	4	0	0	0	4	0	0	0	2	0	0	0	8	0	0	0	2	0	0	0	10	0	0	0	7	0	0	0	12	0	0	0	4	0	0
Bacteria;Proteobacteria;Betaproteobacteria;Neisseriales;Neisseriaceae;Aquaspirillum;	0	2	0	0	0	0	0	0	0	0	0	0	0	0	0	0	0	0	0	0	0	2	0	0	0	3	0	0	0	0	0	0	0	0	0	0
Bacteria;Actinobacteria;Actinobacteria;Frankiales;Cryptosporangiaceae;Fodinicola;	0	5	0	0	0	3	0	0	0	6	0	0	0	3	0	0	0	3	0	0	0	0	0	0	0	6	0	0	0	2	0	0	0	0	0	0
Bacteria;Proteobacteria;Alphaproteobacteria;Sphingomonadales;SWB04;unclassified;	0	5	0	0	0	3	0	0	0	2	0	0	0	7	0	0	0	8	0	0	0	22	0	0	0	5	0	0	0	3	0	0	0	4	0	0
Bacteria;Acidobacteria;Acidobacteria;Subgroup_4;Unknown_Family;Blastocatella;	0	1	0	0	0	9	0	0	0	9	0	0	0	5	0	0	0	3	0	0	0	11	0	0	0	128	0	0	0	102	0	0	0	77	0	0
Bacteria;Proteobacteria;Deltaproteobacteria;GR-WP33-30;unclassified;unclassified;	0	7	0	0	0	4	0	0	0	3	0	0	0	4	0	0	0	3	0	0	0	16	0	0	0	60	0	0	0	43	0	0	0	43	0	0
Bacteria;Bacteroidetes;Cytophagia;Cytophagales;Cyclobacteriaceae;Algoriphagus;	0	48	0	0	0	50	0	1	0	45	0	0	0	63	0	0	0	67	0	0	0	69	0	0	0	10	0	0	0	18	0	0	0	10	0	0
Bacteria;Acidobacteria;Subgroup_22;unclassified;unclassified;unclassified;	0	9	0	0	0	0	0	0	0	2	0	0	0	1	0	0	0	1	0	0	0	5	0	0	0	22	0	0	0	34	0	0	0	36	0	0
Bacteria;Proteobacteria;Deltaproteobacteria;Desulfobacterales;Desulfobacteraceae;Desulfonatronobacter;	0	5	0	0	0	1	0	0	0	4	0	0	0	1	0	0	0	0	0	0	0	0	0	0	0	1	0	0	0	1	0	0	0	4	0	0
Bacteria;Proteobacteria;Alphaproteobacteria;Rhizobiales;JG35-K1-AG5;unclassified;	0	11	0	0	0	12	0	0	0	12	0	0	0	21	0	0	0	35	0	0	0	39	0	0	0	210	0	0	0	193	0	0	0	148	0	0
Bacteria;Proteobacteria;Betaproteobacteria;Burkholderiales;Comamonadaceae;Aquabacterium;	0	16	0	0	0	13	0	0	0	10	0	0	0	52	0	0	0	44	0	0	0	44	0	0	0	79	0	0	0	82	0	0	0	105	0	0
Bacteria;Proteobacteria;Betaproteobacteria;Burkholderiales;Oxalobacteraceae;Paucimonas;	0	10	0	0	0	14	0	0	0	0	0	0	0	1	0	0	0	10	0	0	0	11	0	0	0	0	0	0	0	4	0	0	0	2	0	0
Bacteria;Bacteroidetes;Sphingobacteriia;Sphingobacteriales;Chitinophagaceae;Parafilimonas;	0	4	0	0	0	0	0	0	0	2	0	0	0	5	0	0	0	3	0	0	0	5	0	0	0	5	0	0	0	5	0	0	0	7	0	0
Bacteria;Cyanobacteria;Cyanobacteria;SubsectionIII;FamilyI;Leptolyngbya;	0	6	0	0	0	5	0	0	0	8	0	0	0	9	0	0	0	10	0	0	0	3	0	0	0	160	0	0	0	98	0	0	0	210	0	0
Bacteria;Proteobacteria;Alphaproteobacteria;Sphingomonadales;Erythrobacteraceae;Porphyrobacter;	0	25	0	0	0	30	0	0	0	27	0	0	0	29	0	0	0	34	0	0	0	13	0	0	0	38	0	0	0	22	0	0	0	41	0	0
Bacteria;Proteobacteria;Gammaproteobacteria;Pseudomonadales;Moraxellaceae;Perlucidibaca;	0	2	0	0	0	0	0	0	0	1	0	0	0	0	0	0	0	0	0	0	0	6	0	0	0	15	0	0	0	17	0	0	0	3	0	0
Bacteria;Verrucomicrobia;Verrucomicrobiae;Verrucomicrobiales;Rubritaleaceae;Rubritalea;	0	3	0	0	0	10	0	0	0	5	0	0	0	4	0	0	0	24	0	0	0	10	0	0	0	11	0	0	0	9	0	0	0	15	0	0
Bacteria;Verrucomicrobia;Verrucomicrobiae;Verrucomicrobiales;Verrucomicrobiaceae;Verrucomicrobium;	0	15	0	0	0	64	0	0	0	21	0	0	0	2	0	0	0	0	0	0	0	3	0	0	0	18	0	0	0	8	0	0	0	14	0	0
Archaea;Woesearchaeota_;unclassified;unclassified;unclassified;unclassified;	0	2	0	0	0	3	0	0	0	0	0	0	0	44	0	0	0	395	0	0	0	17	0	0	0	8	0	0	0	44	0	0	0	74	0	0
Bacteria;Bacteroidetes;Bacteroidia;Bacteroidales;Porphyromonadaceae;Paludibacter;	0	6	0	0	0	9	0	0	0	9	0	0	0	31	0	0	0	24	0	0	0	40	0	0	0	119	0	0	0	124	0	0	0	96	0	0
Bacteria;Actinobacteria;Acidimicrobiia;Acidimicrobiales;unclassified;unclassified;	0	8	0	0	0	5	0	0	0	7	0	0	0	198	0	0	0	69	0	0	0	193	0	0	0	87	0	0	0	89	0	0	0	118	0	0
Bacteria;Proteobacteria;Alphaproteobacteria;Rhizobiales;Phyllobacteriaceae;Aminobacter;	0	5	0	0	0	1	0	0	0	2	0	0	0	3	0	0	0	17	0	0	0	0	0	0	0	0	0	15	0	0	0	0	0	0	0	5
Bacteria;Proteobacteria;Alphaproteobacteria;Rhodospirillales;unclassified;unclassified;	0	2	0	0	0	1	0	0	0	0	0	0	0	2	0	0	0	17	0	1	0	3	0	0	0	23	0	0	0	19	0	0	0	24	0	0
Bacteria;Proteobacteria;Alphaproteobacteria;Sphingomonadales;Erythrobacteraceae;unclassified;	0	8	0	0	0	13	0	0	0	7	0	0	0	8	0	0	0	18	0	0	0	0	0	0	0	1	0	0	0	0	0	0	0	9	0	0
Bacteria;Proteobacteria;Alphaproteobacteria;Rhizobiales;Phyllobacteriaceae;unclassified;	0	6	0	2	0	11	0	0	0	9	0	0	0	32	0	0	0	44	0	0	0	33	0	0	0	190	0	0	0	165	0	0	0	232	0	0
Bacteria;Proteobacteria;Alphaproteobacteria;Sphingomonadales;Sphingomonadaceae;Sphingopyxis;	0	19	0	1	0	19	0	0	0	21	0	2	0	30	0	0	0	36	0	0	0	69	0	0	0	51	0	2	0	55	0	5	0	61	0	3
Bacteria;Bacteroidetes;Cytophagia;Cytophagales;Cytophagaceae;Leadbetterella;	0	16	0	0	0	10	0	0	0	15	0	0	0	76	0	0	0	71	0	0	0	44	0	0	0	80	0	0	0	102	0	0	0	103	0	0
Bacteria;Proteobacteria;Alphaproteobacteria;Rhodospirillales;Acetobacteraceae;unclassified;	0	2	0	0	0	6	0	0	0	9	0	0	0	55	0	0	0	43	0	0	0	97	0	0	0	35	0	0	0	28	0	0	0	45	0	0
Bacteria;Proteobacteria;Alphaproteobacteria;Sphingomonadales;Sphingomonadaceae;Polymorphobacter;	0	11	0	0	0	5	0	0	0	9	0	0	0	5	0	0	0	8	0	0	0	12	0	0	0	43	0	0	0	42	0	0	0	61	0	0
Bacteria;Proteobacteria;Deltaproteobacteria;Desulfobacterales;Desulfobacteraceae;Desulfatirhabdium;	0	3	0	0	0	3	0	0	0	1	0	0	0	1	0	0	0	3	0	0	0	0	0	0	0	4	0	0	0	0	0	0	0	3	0	0
Bacteria;Nitrospirae;Nitrospira;Nitrospirales;Nitrospiraceae;unclassified;	0	2	0	0	0	0	0	0	0	0	0	0	0	2	0	0	0	7	0	0	0	9	0	0	0	0	0	0	0	4	0	0	0	5	0	0
Bacteria;Acidobacteria;Acidobacteria;Subgroup_6;unclassified;unclassified;	0	15	0	0	0	10	0	0	0	16	0	0	0	52	0	0	0	87	0	0	0	70	0	0	0	271	0	0	0	246	0	0	0	383	0	0
Bacteria;Bacteroidetes;Cytophagia;Cytophagales;Cytophagaceae;Cytophaga;	0	3	0	0	0	0	0	0	0	4	0	0	0	4	0	0	0	16	0	0	0	8	0	0	0	22	0	0	0	39	0	0	0	22	0	0
Bacteria;Proteobacteria;Betaproteobacteria;Neisseriales;Neisseriaceae;Iodobacter;	0	5	0	13	0	7	0	22	0	6	0	15	0	117	0	17	0	107	0	25	0	130	0	2	0	23	0	2	0	18	0	1	0	11	0	2
Bacteria;Bacteroidetes;Bacteroidetes_vadinHA17;unclassified;unclassified;unclassified;	0	19	0	0	0	9	0	0	0	12	0	0	0	11	0	0	0	1	0	0	0	5	0	0	0	21	0	0	0	16	0	0	0	10	0	0
Bacteria;Proteobacteria;Betaproteobacteria;TRA3-20;unclassified;unclassified;	0	10	0	0	0	11	0	0	0	4	0	0	0	36	0	0	0	47	0	0	0	41	0	0	0	92	0	0	0	88	0	0	0	43	0	0
Bacteria;Proteobacteria;Deltaproteobacteria;Myxococcales;Haliangiaceae;Haliangium;	0	2	0	0	0	0	0	0	0	6	0	0	0	23	0	0	0	27	0	0	0	13	0	0	0	81	0	0	0	93	0	0	0	80	0	0
Bacteria;Actinobacteria;Actinobacteria;Frankiales;Sporichthyaceae;Sporichthya;	0	2	0	0	0	3	0	0	0	0	0	0	0	5	0	0	0	0	0	0	0	0	0	0	0	6	0	0	0	1	0	0	0	6	0	0
Bacteria;Proteobacteria;Deltaproteobacteria;Bdellovibrionales;Bacteriovoracaceae;Peredibacter;	0	15	0	0	0	8	0	0	0	9	0	0	0	32	0	0	0	61	0	0	0	67	0	0	0	36	0	0	0	34	0	0	0	17	0	0
Bacteria;Actinobacteria;Actinobacteria;Micrococcales;Intrasporangiaceae;unclassified;	0	5	0	0	0	5	0	0	0	11	0	0	0	6	0	0	0	7	0	0	0	2	0	0	0	23	0	0	0	21	0	0	0	32	0	0
Bacteria;Actinobacteria;unclassified;unclassified;unclassified;unclassified;	0	9	0	0	0	10	0	0	0	14	0	0	0	420	0	0	0	495	0	0	0	439	0	0	0	81	0	0	0	71	0	0	0	97	0	0
Bacteria;Proteobacteria;Gammaproteobacteria;Xanthomonadales;JTB255_marine_benthic_group;unclassified;	0	6	0	0	0	1	0	0	0	1	0	0	0	0	0	0	0	0	0	0	0	1	0	0	0	6	0	0	0	5	0	0	0	9	0	0
Bacteria;Planctomycetes;Phycisphaerae;Phycisphaerales;Phycisphaeraceae;CL500-3;	0	6	0	0	0	1	0	0	0	1	0	0	0	165	0	0	0	130	0	0	0	176	0	0	0	0	0	0	0	0	0	0	0	0	0	0
Bacteria;Actinobacteria;Actinobacteria;Micrococcales;Intrasporangiaceae;Ornithinibacter;	0	6	0	0	0	0	0	0	0	0	0	0	0	10	0	0	0	4	0	0	0	10	0	0	0	18	0	0	0	33	0	0	0	55	0	0
Bacteria;Proteobacteria;Gammaproteobacteria;KI89A_clade;unclassified;unclassified;	0	2	0	0	0	6	0	0	0	7	0	0	0	14	0	0	0	24	0	0	0	38	0	0	0	18	0	0	0	20	0	0	0	14	0	0
Bacteria;Proteobacteria;Alphaproteobacteria;Sphingomonadales;Sphingomonadaceae;Zymomonas;	0	14	0	0	0	6	0	0	0	12	0	0	0	20	0	0	0	23	0	0	0	8	0	0	0	111	0	0	0	89	0	0	0	113	0	0
Bacteria;Proteobacteria;Deltaproteobacteria;Myxococcales;Polyangiaceae;Sorangium;	0	2	0	0	0	5	0	0	0	1	0	0	0	2	0	0	0	0	0	0	0	4	0	0	0	17	0	0	0	16	0	0	0	8	0	0
Bacteria;Firmicutes;Negativicutes;Selenomonadales;Veillonellaceae;unclassified;	0	3	0	0	0	0	0	0	0	2	0	0	0	0	0	0	0	0	0	0	0	0	0	0	0	6	0	0	0	7	0	0	0	15	0	0
Bacteria;Proteobacteria;Deltaproteobacteria;Desulfuromonadales;BVA18;unclassified;	0	8	0	0	0	4	0	0	0	6	0	0	0	11	0	0	0	31	0	0	0	11	0	0	0	68	0	0	0	58	0	0	0	26	0	0
Bacteria;Bacteroidetes;Sphingobacteriia;Sphingobacteriales;Chitinophagaceae;Lacibacter;	0	7	0	0	0	5	0	0	0	4	0	0	0	3	0	0	0	16	0	0	0	9	0	0	0	25	0	0	0	22	0	0	0	33	0	0
Bacteria;Proteobacteria;Gammaproteobacteria;Order_Incertae_Sedis;Family_Incertae_Sedis;Marinicella;	0	12	0	0	0	14	0	0	0	10	0	0	0	2	0	0	0	7	0	0	0	4	0	0	0	18	0	0	0	19	0	0	0	12	0	0
Bacteria;Verrucomicrobia;OPB35_soil_group;Unknown_Order;Unknown_Family;Pedosphaera;	0	2	0	0	0	4	0	0	0	3	0	0	0	1	0	0	0	8	0	0	0	6	0	0	0	1	0	0	0	3	0	0	0	7	0	0
Bacteria;Proteobacteria;Betaproteobacteria;Burkholderiales;Comamonadaceae;Hydrogenophaga;	0	6	0	27	0	24	0	34	0	24	0	24	1	72	0	11	0	25	0	10	0	71	0	4	0	75	0	17	0	87	0	4	0	91	0	0
Bacteria;Proteobacteria;Betaproteobacteria;Burkholderiales;Comamonadaceae;Sphaerotilus;	0	11	0	2	0	3	0	0	0	8	0	0	0	0	0	0	0	16	0	0	0	27	0	0	0	124	0	0	0	111	0	0	0	102	0	0
Bacteria;Bacteroidetes;Sphingobacteriia;Sphingobacteriales;unclassified;unclassified;	0	4	0	0	0	4	0	0	0	2	0	0	0	25	0	0	0	16	0	0	0	10	0	0	0	44	0	0	0	62	0	0	0	25	0	0
Bacteria;Actinobacteria;Actinobacteria;Frankiales;Sporichthyaceae;Candidatus_Planktophila;	0	12	0	0	0	0	0	0	0	1	0	0	0	0	0	0	0	0	0	0	0	0	0	0	0	1	0	0	0	1	0	0	0	0	0	0
Bacteria;Proteobacteria;Gammaproteobacteria;NKB5;unclassified;unclassified;	0	6	0	0	0	0	0	0	0	3	0	0	0	22	0	0	0	9	0	0	0	32	0	0	0	10	0	0	0	9	0	0	0	14	0	0
Bacteria;Actinobacteria;Thermoleophilia;Gaiellales;Gaiellaceae;Gaiella;	0	7	0	0	0	5	0	0	0	1	0	0	0	7	0	0	0	1	0	0	0	4	0	0	0	54	0	0	0	47	0	0	0	95	0	0
Bacteria;Proteobacteria;Betaproteobacteria;Burkholderiales;Comamonadaceae;Paucibacter;	0	5	0	29	0	1	0	17	0	0	0	24	0	7	0	2	0	0	0	4	0	3	0	6	0	18	0	10	0	28	0	3	0	26	0	12
Bacteria;Bacteroidetes;Bacteroidetes_BD2-2;unclassified;unclassified;unclassified;	0	9	0	0	0	1	0	0	0	5	0	0	0	0	0	0	0	0	0	0	0	0	0	0	0	10	0	0	0	5	0	0	0	2	0	0
Bacteria;Chlorobi;Chlorobia;Chlorobiales;OPB56;unclassified;	0	2	0	0	0	8	0	0	0	3	0	0	0	118	0	0	0	38	0	0	0	127	0	0	0	16	0	0	0	18	0	0	0	9	0	0
Bacteria;Fusobacteria;Fusobacteriia;Fusobacteriales;Fusobacteriaceae;Cetobacterium;	0	4	0	0	0	1	0	0	0	5	0	0	0	2	0	0	0	0	0	0	0	0	0	0	0	0	0	0	0	0	0	0	0	0	0	0
Bacteria;Acidobacteria;Acidobacteria;Subgroup_3;Unknown_Family;Bryobacter;	0	4	0	0	0	4	0	0	0	2	0	0	0	2	0	0	0	5	0	0	0	9	0	0	0	42	0	0	0	40	0	0	0	61	0	0
Bacteria;Proteobacteria;Gammaproteobacteria;Oceanospirillales;unclassified;unclassified;	0	5	0	0	0	0	0	0	0	7	0	0	0	4	0	0	0	9	0	0	0	10	0	0	0	2	0	0	0	0	0	0	0	1	0	0
Bacteria;Proteobacteria;Epsilonproteobacteria;Campylobacterales;Helicobacteraceae;Sulfuricurvum;	0	8	0	0	0	6	0	0	0	2	0	0	0	17	0	0	0	27	0	0	0	22	0	0	0	39	0	0	0	50	0	0	0	20	0	0
Bacteria;Firmicutes;Clostridia;Clostridiales;Ruminococcaceae;Ruminiclostridium_1;	0	2	0	0	0	1	0	0	0	3	0	0	0	0	0	0	0	3	0	0	0	0	0	0	0	3	0	0	0	7	0	0	0	2	0	0
Bacteria;Proteobacteria;Alphaproteobacteria;Sphingomonadales;Sphingomonadaceae;Blastomonas;	0	3	0	0	0	0	0	0	0	0	0	0	0	0	0	0	0	0	0	0	0	0	0	0	0	0	0	0	0	0	0	0	0	0	0	0
Bacteria;Proteobacteria;Alphaproteobacteria;Rickettsiales;unclassified;unclassified;	0	2	0	0	0	2	0	0	0	4	0	0	0	35	0	0	0	30	0	0	0	47	0	0	0	16	0	0	0	22	0	0	0	16	0	0
Bacteria;Proteobacteria;Alphaproteobacteria;Rhodobacterales;Rhodobacteraceae;Defluviimonas;	0	3	0	0	0	8	0	3	0	5	0	0	0	5	0	4	0	12	0	0	0	7	0	6	0	16	0	0	0	15	0	6	0	30	0	0
Bacteria;Verrucomicrobia;Spartobacteria;Chthoniobacterales;FukuN18_freshwater_group;unclassified;	0	3	0	0	0	15	0	0	0	12	0	0	0	0	0	0	0	7	0	0	0	0	0	0	0	2	0	0	0	3	0	0	0	4	0	0
Bacteria;Cyanobacteria;Cyanobacteria;SubsectionIII;FamilyI;Chamaesiphon;	0	2	0	0	0	4	0	0	0	2	0	0	0	34	0	0	0	16	0	0	0	8	0	0	0	86	0	0	0	57	0	0	0	155	0	0
Bacteria;Verrucomicrobia;Verrucomicrobiae;Verrucomicrobiales;Verrucomicrobiaceae;Prosthecobacter;	0	15	0	0	0	34	0	0	0	28	0	0	0	23	0	0	0	12	0	0	0	49	0	0	0	27	0	0	0	30	0	0	0	24	0	0
Bacteria;Proteobacteria;Gammaproteobacteria;Xanthomonadales;Xanthomonadaceae;Lysobacter;	0	2	0	0	0	0	0	0	0	0	0	0	0	8	0	0	0	1	0	0	0	1	0	0	0	55	0	2	0	49	0	0	0	48	0	0
Bacteria;Proteobacteria;Alphaproteobacteria;Caulobacterales;Hyphomonadaceae;Hyphomonas;	0	3	0	0	0	8	0	0	0	5	0	0	0	24	0	0	0	45	0	0	0	43	0	0	0	15	0	0	0	14	0	0	0	9	0	0
Bacteria;Bacteroidetes;Bacteroidia;Bacteroidales;Rikenellaceae;Alistipes;	0	7	0	0	0	1	0	0	0	1	0	0	0	13	0	0	0	3	0	0	0	9	0	0	0	81	0	0	0	118	0	0	0	96	0	0
Bacteria;Bacteroidetes;WCHB1-32;unclassified;unclassified;unclassified;	0	6	0	0	0	9	0	0	0	13	0	0	0	17	0	0	0	9	0	0	0	9	0	0	0	96	0	0	0	84	0	0	0	40	0	0
Bacteria;Proteobacteria;Deltaproteobacteria;Syntrophobacterales;Syntrophaceae;Syntrophus;	0	1	0	0	0	0	0	0	0	0	0	0	0	0	0	0	0	0	0	0	0	0	0	0	0	0	0	0	0	0	0	0	0	2	0	0
Bacteria;Proteobacteria;Alphaproteobacteria;Rhizobiales;Rhizobiales_Incertae_Sedis;Phreatobacter;	0	2	0	0	0	2	0	0	0	3	0	0	0	3	0	0	0	0	0	0	0	0	0	0	0	10	0	0	0	3	0	0	0	18	0	0
Bacteria;Bacteroidetes;Cytophagia;Cytophagales;unclassified;unclassified;	0	7	0	0	0	13	0	0	0	12	0	0	0	91	0	0	0	43	0	0	0	77	0	0	0	164	0	0	0	190	0	0	0	210	0	0
Bacteria;Proteobacteria;Alphaproteobacteria;Rhizobiales;Hyphomicrobiaceae;Vasilyevaea;	0	2	0	0	0	0	0	0	0	0	0	0	0	0	0	0	0	0	0	0	0	0	0	0	0	0	0	0	0	0	0	0	0	0	0	0
Bacteria;Proteobacteria;Alphaproteobacteria;Rickettsiales;Rickettsiales_Incertae_Sedis;Candidatus_Odyssella;	0	6	0	0	0	2	0	0	0	3	0	0	0	16	0	0	0	9	0	0	0	12	0	0	0	4	0	0	0	6	0	0	0	8	0	0
Bacteria;Bacteroidetes;Flavobacteriia;Flavobacteriales;unclassified;unclassified;	0	6	0	1	0	20	0	0	0	0	0	0	0	0	0	2	0	1	0	0	0	1	0	0	0	3	0	0	0	2	0	0	0	0	0	1
Bacteria;Acidobacteria;Acidobacteria;Subgroup_3;SJA-149;unclassified;	0	7	0	0	0	3	0	0	0	2	0	0	0	4	0	0	0	0	0	0	0	2	0	0	0	14	0	0	0	20	0	0	0	29	0	0
Bacteria;Proteobacteria;Betaproteobacteria;Nitrosomonadales;Gallionellaceae;Candidatus_Nitrotoga;	0	2	0	0	0	5	0	0	0	7	0	0	0	127	0	0	0	80	0	0	0	116	0	0	0	15	0	0	0	5	0	0	0	0	0	0
Bacteria;Actinobacteria;Actinobacteria;Propionibacteriales;Nocardioidaceae;Nocardioides;	0	1	0	0	0	0	0	0	0	0	0	0	0	2	0	0	0	18	0	0	0	7	0	0	0	22	0	0	0	11	0	0	0	17	0	0
Bacteria;Proteobacteria;Betaproteobacteria;Burkholderiales;Comamonadaceae;Rubrivivax;	0	5	0	0	0	0	0	0	0	0	0	0	0	2	0	0	0	2	0	0	0	1	0	0	0	6	0	0	0	3	0	0	0	3	0	0
Bacteria;Proteobacteria;Betaproteobacteria;Nitrosomonadales;Nitrosomonadaceae;Nitrosospira;	0	6	0	0	0	0	0	0	0	4	0	0	0	35	0	0	0	50	0	0	0	55	0	0	0	3	0	0	0	0	0	0	0	2	0	0
Bacteria;Chloroflexi;TK10;unclassified;unclassified;unclassified;	0	2	0	0	0	0	0	0	0	0	0	0	0	3	0	0	0	7	0	0	0	0	0	0	0	18	0	0	0	11	0	0	0	53	0	0
Bacteria;Firmicutes;Clostridia;Clostridiales;Ruminococcaceae;Candidatus_Soleaferrea;	0	2	0	0	0	2	0	0	0	3	0	0	0	2	0	0	0	6	0	0	0	2	0	0	0	3	0	0	0	0	0	0	0	13	0	0
Bacteria;RsaHF231;unclassified;unclassified;unclassified;unclassified;	0	1	0	0	0	4	0	0	0	1	0	0	0	2	0	0	0	4	0	0	0	0	0	0	0	22	0	0	0	10	0	0	0	35	0	0
Bacteria;Proteobacteria;Betaproteobacteria;Hydrogenophilales;Hydrogenophilaceae;Thiobacillus;	0	2	0	0	0	5	0	0	0	4	0	0	0	8	0	0	0	5	0	0	0	8	0	0	0	15	0	0	0	22	0	0	0	4	0	0
Bacteria;Proteobacteria;Deltaproteobacteria;Bdellovibrionales;Bdellovibrionaceae;Bdellovibrio;	0	1	0	0	0	1	0	0	0	3	0	0	0	44	0	0	0	88	0	0	0	65	0	0	0	42	0	0	0	66	0	0	0	33	0	0
Bacteria;Proteobacteria;Alphaproteobacteria;Caulobacterales;Hyphomonadaceae;Woodsholea;	0	7	0	0	0	9	0	0	0	4	0	0	0	32	0	0	0	57	0	0	0	26	0	0	0	72	0	0	0	82	0	0	0	83	0	0
Bacteria;Proteobacteria;Deltaproteobacteria;Myxococcales;Blfdi19;unclassified;	0	3	0	0	0	2	0	0	0	2	0	0	0	12	0	0	0	21	0	0	0	12	0	0	0	33	0	0	0	32	0	0	0	29	0	0
Bacteria;Latescibacteria;unclassified;unclassified;unclassified;unclassified;	0	2	0	0	0	4	0	0	0	0	0	0	0	8	0	0	0	11	0	0	0	1	0	0	0	42	0	0	0	53	0	0	0	63	0	0
Bacteria;Bacteroidetes;Sphingobacteriia;Sphingobacteriales;KD3-93;unclassified;	0	4	0	0	0	2	0	0	0	0	0	0	0	12	0	0	0	3	0	0	0	4	0	0	0	21	0	0	0	21	0	0	0	7	0	0
Bacteria;Chloroflexi;SL56_marine_group;unclassified;unclassified;unclassified;	0	5	0	0	0	5	0	0	0	1	0	0	0	31	0	0	0	51	0	0	0	29	0	0	0	0	0	0	0	0	0	0	0	0	0	0
Bacteria;Proteobacteria;Betaproteobacteria;Rhodocyclales;Rhodocyclaceae;unclassified;	0	7	0	0	0	32	0	0	0	12	0	0	0	18	0	0	0	58	0	0	0	19	0	0	0	45	0	0	0	72	0	0	0	48	0	0
Bacteria;Proteobacteria;Deltaproteobacteria;Oligoflexales;Oligoflexaceae;unclassified;	0	5	0	0	0	2	0	0	0	3	0	0	0	17	0	0	0	42	0	0	0	81	0	0	0	16	0	0	0	37	0	0	0	18	0	0
Bacteria;Proteobacteria;Betaproteobacteria;Burkholderiales;Burkholderiaceae;Lautropia;	0	2	0	0	0	5	0	0	0	2	0	0	0	31	0	0	0	35	0	0	0	51	0	0	0	2	0	0	0	3	0	0	0	0	0	0
Bacteria;Proteobacteria;Alphaproteobacteria;Rhizobiales;Methylobacteriaceae;unclassified;	0	2	0	0	0	0	0	0	0	0	0	0	0	0	0	0	0	0	0	0	0	0	0	0	0	0	0	0	0	0	0	0	0	0	0	0
Bacteria;Spirochaetae;Spirochaetes;Spirochaetales;Spirochaetaceae;Spirochaeta_2;	0	2	0	0	0	0	0	0	0	1	0	0	0	1	0	0	0	1	0	0	0	1	0	0	0	3	0	0	0	12	0	0	0	3	0	0
Bacteria;Candidate_division_SR1;unclassified;unclassified;unclassified;unclassified;	0	1	0	0	0	2	0	0	0	3	0	0	0	135	0	0	0	83	0	0	0	169	0	0	0	38	0	0	0	25	0	0	0	42	0	0
Bacteria;Firmicutes;Bacilli;Lactobacillales;Carnobacteriaceae;Carnobacterium;	0	4	0	38	20	1	0	77	5	1	4	90	21	23	0	114	25	5	0	92	10	16	0	106	0	6	3	38	0	5	3	28	0	9	6	45
Bacteria;Firmicutes;Clostridia;Clostridiales;Ruminococcaceae;unclassified;	0	7	0	0	0	7	0	0	0	6	0	0	0	7	0	0	0	3	0	0	0	7	0	0	0	32	0	0	0	26	0	0	0	54	0	0
Bacteria;Proteobacteria;Deltaproteobacteria;Oligoflexales;unclassified;unclassified;	0	2	0	0	0	0	0	0	0	0	0	0	0	3	0	0	0	7	0	0	0	5	0	0	0	6	0	0	0	20	0	0	0	5	0	0
Bacteria;Bacteroidetes;Cytophagia;Cytophagales;Cytophagaceae;Arcicella;	0	8	0	0	0	4	0	0	0	8	0	0	0	54	0	0	0	100	0	0	0	80	0	0	0	100	0	0	0	126	0	0	0	162	0	0
Bacteria;Proteobacteria;Alphaproteobacteria;Rhodospirillales;Rhodospirillales_Incertae_Sedis;Reyranella;	0	4	0	0	0	2	0	0	0	5	0	0	0	24	0	0	0	20	0	0	0	27	0	0	0	42	0	0	0	16	0	0	0	50	0	0
Bacteria;Proteobacteria;Betaproteobacteria;Neisseriales;Neisseriaceae;unclassified;	0	1	0	5	0	1	0	5	0	0	0	6	0	0	1	0	0	9	0	0	0	1	0	0	0	2	0	0	0	0	0	0	0	0	0	0
Bacteria;Chlorobi;Ignavibacteria;Ignavibacteriales;PHOS-HE36;unclassified;	0	2	0	0	0	0	0	0	0	0	0	0	0	0	0	0	0	0	0	0	0	2	0	0	0	0	0	0	0	2	0	0	0	0	0	0
Bacteria;Proteobacteria;Alphaproteobacteria;Rhodospirillales;MNC12;unclassified;	0	1	0	0	0	3	0	0	0	0	0	0	0	0	0	0	0	0	0	0	0	0	0	0	0	9	0	0	0	2	0	0	0	9	0	0
Bacteria;Acidobacteria;Acidobacteria;Acidobacteriales;Acidobacteriaceae_;unclassified;	0	2	0	0	0	1	0	0	0	2	0	0	0	0	0	0	0	0	0	0	0	0	0	0	0	6	0	0	0	6	0	0	0	5	0	2
Bacteria;Lentisphaerae;Lentisphaerae_RFP12_gut_group;unclassified;unclassified;unclassified;	0	2	0	0	0	0	0	0	0	0	0	0	0	0	0	0	0	0	0	0	0	0	0	0	0	0	0	0	0	0	0	0	0	0	0	0
Bacteria;Proteobacteria;Gammaproteobacteria;Aeromonadales;Aeromonadaceae;Tolumonas;	0	3	0	3	0	2	0	4	0	2	0	4	0	18	0	11	0	7	0	4	0	24	0	0	0	22	0	28	0	15	0	3	0	10	0	3
Bacteria;Proteobacteria;Alphaproteobacteria;Rhizobiales;1174-901-12;unclassified;	0	1	0	0	0	0	0	0	0	0	0	0	0	2	0	0	0	1	0	0	0	2	0	0	0	5	0	0	0	7	0	0	0	4	0	0
Bacteria;Proteobacteria;Deltaproteobacteria;Myxococcales;Sandaracinaceae;unclassified;	0	1	0	0	0	6	0	0	0	2	0	0	0	23	0	0	0	8	0	0	0	28	0	0	0	79	0	0	0	94	0	0	0	73	0	0
Bacteria;Bacteroidetes;Sphingobacteriia;Sphingobacteriales;Chitinophagaceae;Chitinophaga;	0	3	0	0	0	9	0	0	0	9	0	0	0	17	0	0	0	29	0	0	0	3	0	0	0	11	0	0	0	6	0	0	0	13	0	0
Bacteria;Firmicutes;Clostridia;Clostridiales;Lachnospiraceae;unclassified;	0	2	0	0	0	2	0	0	0	3	0	0	0	11	0	0	0	28	0	0	0	31	0	0	0	77	0	0	0	50	0	0	0	134	0	0
Bacteria;Proteobacteria;Gammaproteobacteria;Xanthomonadales;Xanthomonadaceae;Thermomonas;	0	3	0	0	0	7	0	0	0	6	0	0	0	15	0	0	0	9	0	0	0	18	0	0	0	35	0	0	0	26	0	0	0	30	0	0
Bacteria;Firmicutes;unclassified;unclassified;unclassified;unclassified;	0	1	0	1	0	0	0	0	0	2	0	0	0	0	0	0	0	0	0	0	0	0	0	8	0	12	0	0	0	17	0	2	0	19	0	0
Bacteria;Proteobacteria;Deltaproteobacteria;Desulfovibrionales;Desulfomicrobiaceae;Desulfomicrobium;	0	3	0	0	0	4	0	0	0	0	0	0	0	8	0	0	0	13	0	0	0	3	0	0	0	7	0	0	0	11	0	0	0	7	0	0
Bacteria;Hydrogenedentes;unclassified;unclassified;unclassified;unclassified;	0	2	0	0	0	0	0	0	0	0	0	0	0	0	0	0	0	0	0	0	0	0	0	0	0	5	0	0	0	4	0	0	0	14	0	0
Bacteria;Proteobacteria;Alphaproteobacteria;Caulobacterales;Caulobacteraceae;unclassified;	0	1	0	0	0	2	0	0	0	0	0	3	0	3	0	0	0	14	0	0	0	0	0	0	0	33	0	0	0	19	0	5	0	28	0	2
Bacteria;Proteobacteria;Deltaproteobacteria;Bdellovibrionales;Bacteriovoracaceae;Bacteriovorax;	0	2	0	0	0	2	0	0	0	3	0	0	0	24	0	0	0	26	0	0	0	34	0	0	0	19	0	0	0	24	0	0	0	3	0	0
Bacteria;Verrucomicrobia;Verrucomicrobiae;Verrucomicrobiales;DEV007;unclassified;	0	1	0	0	0	15	0	0	0	10	0	0	0	1	0	0	0	0	0	0	0	0	0	0	0	15	0	0	0	5	0	0	0	12	0	0
Bacteria;Proteobacteria;Deltaproteobacteria;Desulfuromonadales;MA-28-I98C;unclassified;	0	2	0	0	0	0	0	0	0	0	0	0	0	1	0	0	0	0	0	0	0	0	0	0	0	2	0	0	0	0	0	0	0	0	0	0
Bacteria;Proteobacteria;Gammaproteobacteria;Xanthomonadales;unclassified;unclassified;	0	4	0	0	0	0	0	0	0	0	0	0	0	5	0	0	0	0	0	0	0	11	0	0	0	8	0	0	0	14	0	0	0	6	0	0
Bacteria;Actinobacteria;Actinobacteria;Kineosporiales;Kineosporiaceae;unclassified;	0	2	0	0	0	0	0	0	0	0	0	0	0	1	0	0	0	1	0	0	0	0	0	0	0	8	0	0	0	3	0	0	0	5	0	0
Bacteria;Actinobacteria;Thermoleophilia;Solirubrobacterales;Patulibacteraceae;Patulibacter;	0	2	0	0	0	0	0	0	0	0	0	0	0	6	0	0	0	3	0	0	0	2	0	0	0	35	0	0	0	36	0	0	0	33	0	0
Bacteria;Proteobacteria;Deltaproteobacteria;Myxococcales;Polyangiaceae;Polyangium;	0	1	0	0	0	2	0	0	0	1	0	0	0	3	0	0	0	1	0	0	0	13	0	0	0	7	0	0	0	11	0	0	0	5	0	0
Bacteria;Proteobacteria;Gammaproteobacteria;Methylococcales;Methylococcaceae;Methylomonas;	0	1	0	0	0	2	0	0	0	0	0	0	0	0	0	0	0	0	0	0	0	0	0	0	0	0	0	0	0	0	0	0	0	0	0	0
Bacteria;Proteobacteria;Alphaproteobacteria;Rickettsiales;Rickettsiaceae;Candidatus_Gigarickettsia;	0	4	0	0	0	1	0	0	0	6	0	0	0	3	0	0	0	59	0	0	0	0	0	0	0	1	0	0	0	7	0	0	0	4	0	0
Bacteria;Proteobacteria;Gammaproteobacteria;Methylococcales;unclassified;unclassified;	0	2	0	0	0	0	0	0	0	0	0	0	0	0	0	0	0	0	0	0	0	1	0	0	0	0	0	0	0	0	0	0	0	0	0	0
Bacteria;Chloroflexi;KD4-96;unclassified;unclassified;unclassified;	0	2	0	0	0	2	0	0	0	0	0	0	0	4	0	0	0	10	0	0	0	5	0	0	0	43	0	0	0	40	0	0	0	47	0	0
Bacteria;Firmicutes;Bacilli;Bacillales;Staphylococcaceae;Staphylococcus;	0	1	0	0	0	0	0	0	0	0	0	0	0	0	0	0	0	10	0	0	0	0	0	0	0	5	0	0	0	5	0	4	0	10	0	0
Bacteria;Bacteroidetes;Bacteroidia;Bacteroidales;Rikenellaceae;Blvii28_wastewater-sludge_group;	0	3	0	0	0	0	0	0	0	0	0	0	0	2	0	0	0	1	0	0	0	0	0	0	0	7	0	0	0	19	0	0	0	12	0	0
Bacteria;Verrucomicrobia;unclassified;unclassified;unclassified;unclassified;	0	2	0	0	0	23	0	0	0	13	0	0	0	10	0	0	0	22	0	0	0	14	0	0	0	34	0	0	0	34	0	0	0	23	0	0
Bacteria;Proteobacteria;Betaproteobacteria;Burkholderiales;Comamonadaceae;Rhodoferax;	0	2	0	0	0	1	0	0	0	1	0	0	0	190	0	0	0	0	0	0	0	3	0	0	0	61	0	0	0	62	0	0	0	0	0	0
Bacteria;Bacteroidetes;Cytophagia;Cytophagales;Cytophagaceae;Ohtaekwangia;	0	2	0	0	0	1	0	0	0	2	0	0	0	4	0	0	0	9	0	0	0	0	0	0	0	12	0	0	0	9	0	0	0	27	0	0
Bacteria;Proteobacteria;Alphaproteobacteria;Rickettsiales;Rickettsiales_Incertae_Sedis;Candidatus_Hepatincola;	0	1	0	0	0	0	0	0	0	0	0	0	0	1	0	0	0	2	0	0	0	2	0	0	0	8	0	0	0	13	0	0	0	8	0	0
Bacteria;Proteobacteria;Deltaproteobacteria;Desulfovibrionales;Desulfovibrionaceae;unclassified;	0	2	0	0	0	0	0	0	0	0	0	0	0	1	0	0	0	4	0	0	0	0	0	0	0	0	0	0	0	0	0	0	0	1	0	0
Bacteria;Proteobacteria;Betaproteobacteria;Burkholderiales;Comamonadaceae;Inhella;	0	2	0	0	0	1	0	0	0	4	0	0	0	0	0	0	0	0	0	0	0	2	0	0	0	1	0	0	0	2	0	2	0	0	0	0
Bacteria;Verrucomicrobia;Opitutae;Opitutales;Opitutaceae;unclassified;	0	2	0	0	0	6	0	0	0	3	0	0	0	35	0	0	0	30	0	0	0	42	0	0	0	5	0	0	0	23	0	0	0	4	0	0
Bacteria;Chloroflexi;Anaerolineae;Anaerolineales;Anaerolineaceae;unclassified;	0	2	0	0	0	1	0	0	0	1	0	0	0	50	0	0	0	42	0	0	0	71	0	0	0	40	0	0	0	49	0	0	0	29	0	0
Bacteria;Bacteroidetes;Sphingobacteriia;Sphingobacteriales;PHOS-HE51;unclassified;	0	3	0	0	0	3	0	0	0	7	0	0	0	8	0	0	0	7	0	0	0	24	0	0	0	26	0	0	0	25	0	0	0	22	0	0
Bacteria;Proteobacteria;Alphaproteobacteria;Rhodospirillales;Acetobacteraceae;Craurococcus;	0	2	0	0	0	0	0	0	0	0	0	0	0	0	0	0	0	0	0	0	0	0	0	0	0	0	0	0	0	7	0	0	0	1	0	0
Bacteria;Bacteroidetes;Bacteroidia;Bacteroidales;Porphyromonadaceae;Dysgonomonas;	0	2	0	0	0	0	0	0	0	2	0	0	0	38	0	0	0	16	0	0	0	15	0	0	0	87	0	0	0	90	0	0	0	77	0	0
Bacteria;Proteobacteria;Deltaproteobacteria;Myxococcales;Eel-36e1D6;unclassified;	0	1	0	0	0	0	0	0	0	0	0	0	0	1	0	0	0	22	0	0	0	43	0	0	0	2	0	0	0	1	0	0	0	0	0	0
Bacteria;Proteobacteria;Gammaproteobacteria;Thiotrichales;Thiotrichales_Incertae_Sedis;Candidatus_Endoecteinascidia;	0	1	0	0	0	0	0	0	0	0	0	0	0	3	0	0	0	0	0	0	0	0	0	0	0	0	0	0	0	0	0	0	0	0	0	0
Bacteria;Proteobacteria;Betaproteobacteria;Rhodocyclales;Rhodocyclaceae;Zoogloea;	0	1	0	0	0	0	0	0	0	0	0	0	0	4	0	0	0	2	0	0	0	1	0	0	0	48	0	0	0	42	0	0	0	43	0	0
Bacteria;Proteobacteria;Betaproteobacteria;DR-16;unclassified;unclassified;	0	2	0	0	0	0	0	0	0	1	0	0	0	0	0	0	0	0	0	0	0	1	0	0	0	8	0	0	0	6	0	0	0	5	0	0
Bacteria;Bacteroidetes;SB-5;unclassified;unclassified;unclassified;	0	2	0	0	0	2	0	0	0	0	0	0	0	1	0	0	0	0	0	0	0	0	0	0	0	1	0	0	0	4	0	0	0	0	0	0
Bacteria;Proteobacteria;Alphaproteobacteria;Rhodospirillales;Rhodospirillales_Incertae_Sedis;Candidatus_Alysiosphaera;	0	2	0	0	0	0	0	0	0	0	0	0	0	0	0	0	0	0	0	0	0	0	0	0	0	0	0	0	0	5	0	0	0	5	0	0
Bacteria;Bacteroidetes;Bacteroidia;Bacteroidales;Marinilabiaceae;Mangroviflexus;	0	3	0	0	0	6	0	0	0	3	0	0	0	4	0	0	0	7	0	0	0	4	0	0	0	23	0	0	0	16	0	0	0	9	0	0
Bacteria;Proteobacteria;Alphaproteobacteria;Rhodobacterales;Rhodobacteraceae;Rubellimicrobium;	0	2	0	0	0	3	0	0	0	3	0	0	0	12	0	0	0	32	0	0	0	4	0	0	0	28	0	0	0	29	0	0	0	32	0	0
Bacteria;Proteobacteria;Alphaproteobacteria;Rhizobiales;Methylobacteriaceae;Meganema;	0	1	0	0	0	6	0	0	0	10	0	0	0	17	0	0	0	18	0	0	0	13	0	0	0	2	0	0	0	3	0	0	0	3	0	0
Bacteria;Proteobacteria;Alphaproteobacteria;Rhizobiales;Hyphomicrobiaceae;unclassified;	0	2	0	0	0	10	0	0	0	0	0	0	0	12	0	0	0	7	0	0	0	7	0	0	0	12	0	0	0	10	0	4	0	15	0	0
Bacteria;Elusimicrobia;Elusimicrobia;Lineage_IV;unclassified;unclassified;	0	1	0	0	0	2	0	0	0	3	0	0	0	8	0	0	0	7	0	0	0	5	0	0	0	12	0	0	0	20	0	0	0	16	0	0
Bacteria;Proteobacteria;Deltaproteobacteria;Myxococcales;Nannocystaceae;Nannocystis;	0	2	0	0	0	0	0	0	0	0	0	0	0	1	0	0	0	2	0	0	0	0	0	0	0	10	0	0	0	13	0	0	0	10	0	0
Bacteria;Proteobacteria;Betaproteobacteria;Rhodocyclales;Rhodocyclaceae;Propionivibrio;	0	1	0	0	0	2	0	0	0	0	0	0	0	10	0	0	0	19	0	0	0	5	0	0	0	8	0	0	0	8	0	0	0	11	0	0
Bacteria;Fibrobacteres;Fibrobacteria;Fibrobacterales;Fibrobacteraceae;possible_genus_06;	0	1	0	0	0	0	0	0	0	0	0	0	0	0	0	0	0	0	0	0	0	0	0	0	0	1	0	0	0	2	0	0	0	2	0	0
Bacteria;Proteobacteria;Deltaproteobacteria;Bdellovibrionales;Bdellovibrionaceae;OM27_clade;	0	2	0	0	0	3	0	0	0	6	0	0	0	16	0	0	0	54	0	0	0	45	0	0	0	43	0	0	0	36	0	0	0	19	0	0
Bacteria;Proteobacteria;Betaproteobacteria;Hot_Creek_32;unclassified;unclassified;	0	1	0	0	0	3	0	0	0	0	0	0	0	3	0	0	0	0	0	0	0	0	0	0	0	3	0	0	0	2	0	0	0	0	0	0
Bacteria;Proteobacteria;Gammaproteobacteria;Oceanospirillales;CrystalBog021C3;unclassified;	0	1	0	0	0	1	0	0	0	0	0	0	0	0	0	0	0	0	0	0	0	0	0	0	0	0	0	0	0	0	0	0	0	0	0	0
Bacteria;SHA-109;unclassified;unclassified;unclassified;unclassified;	0	2	0	0	0	0	0	0	0	0	0	0	0	0	0	0	0	0	0	0	0	0	0	0	0	8	0	0	0	6	0	0	0	7	0	0
Bacteria;Bacteroidetes;Bacteroidia;Bacteroidales;Bacteroidaceae;Bacteroides;	0	1	0	0	0	4	0	0	0	2	0	0	0	23	0	0	0	20	0	0	0	47	0	0	0	119	0	0	0	141	0	0	0	89	0	0
Bacteria;Chloroflexi;Chloroflexia;Chloroflexales;Roseiflexaceae;Roseiflexus;	0	1	0	0	0	2	0	0	0	0	0	0	0	22	0	0	0	25	0	0	0	8	0	0	0	2	0	0	0	5	0	0	0	8	0	0
Bacteria;Proteobacteria;Deltaproteobacteria;Desulfobacterales;Desulfobulbaceae;Desulfopila;	0	1	0	0	0	0	0	0	0	4	0	0	0	3	0	0	0	0	0	0	0	0	0	0	0	0	0	0	0	2	0	0	0	0	0	0
Bacteria;Proteobacteria;Gammaproteobacteria;Legionellales;Coxiellaceae;Coxiella;	0	1	0	0	0	2	0	0	0	0	0	0	0	1	0	0	0	1	0	0	0	4	0	0	0	4	0	0	0	6	0	0	0	1	0	0
Bacteria;Verrucomicrobia;Opitutae;Opitutales;Opitutaceae;Alterococcus;	0	1	0	0	0	0	0	0	0	0	0	0	0	1	0	0	0	0	0	0	0	0	0	0	0	1	0	0	0	2	0	0	0	1	0	0
Bacteria;Firmicutes;Bacilli;Bacillales;Planococcaceae;Planomicrobium;	0	0	2	51	0	0	0	118	0	0	0	45	0	0	0	144	0	0	0	0	0	0	0	219	0	23	0	0	0	0	0	21	0	0	0	0
Bacteria;Firmicutes;Bacilli;Lactobacillales;Carnobacteriaceae;Trichococcus;	0	0	4	18	0	0	6	50	0	0	8	79	1	5	2	38	0	14	4	49	0	4	6	36	0	36	3	860	1	28	5	570	2	87	3	1051
Bacteria;Firmicutes;Bacilli;Bacillales;Paenibacillaceae;unclassified;	0	0	2	1	4	0	0	0	3	0	3	0	5	0	205	0	2	0	161	0	0	0	226	0	4	0	17	2	4	0	0	0	0	1	1	0
Bacteria;Proteobacteria;Betaproteobacteria;Burkholderiales;Oxalobacteraceae;Herminiimonas;	0	0	3	0	0	0	0	0	0	0	0	0	0	0	0	0	0	0	0	0	0	1	0	0	0	0	0	2	0	3	0	0	0	1	0	0
Bacteria;Firmicutes;Bacilli;Bacillales;Bacillaceae;Bacillus;	0	0	3	248	29	0	39	288	4	0	11	1133	3	1	6	31	4	0	8	130	4	0	7	88	5	0	14	889	2	1	4	1680	4	13	10	1634
Bacteria;Actinobacteria;Actinobacteria;Micrococcales;Micrococcaceae;unclassified;	0	0	1	0	0	0	0	4	3	0	0	5	0	0	0	7	1	10	0	3	0	10	2	7	0	6	0	5	0	6	1	36	0	12	2	1
Bacteria;Firmicutes;Bacilli;Bacillales;unclassified;unclassified;	0	0	2	72	0	0	5	195	0	0	2	144	3	0	0	47	0	0	0	53	0	0	1	114	0	5	10	81	0	1	0	283	2	0	0	220
Bacteria;Proteobacteria;Betaproteobacteria;Neisseriales;Neisseriaceae;Vogesella;	0	0	0	168	1	0	0	169	1	2	0	107	0	0	0	7	0	2	0	13	2	1	0	5	0	0	2	7	0	0	0	9	0	2	0	13
Bacteria;Proteobacteria;Gammaproteobacteria;Enterobacteriales;Enterobacteriaceae;Serratia;	0	0	0	2	25	0	0	1	0	0	0	2	84	0	0	2	0	0	0	0	0	0	0	4	7	0	0	4	5	0	0	3	11	0	0	0
Bacteria;Proteobacteria;Betaproteobacteria;Neisseriales;Neisseriaceae;Chromobacterium;	0	0	0	3	0	0	0	0	0	0	0	4	0	0	0	0	0	0	0	0	0	0	0	0	0	0	0	0	0	0	0	0	0	0	0	0
Bacteria;Firmicutes;Bacilli;Bacillales;Planococcaceae;Paenisporosarcina;	0	0	0	10	0	0	0	12	0	0	0	8	0	0	0	0	0	0	0	15	0	0	0	2	0	0	0	14	0	3	0	5	0	0	0	16
Bacteria;Firmicutes;Bacilli;unclassified;unclassified;unclassified;	0	0	0	40	0	0	11	63	0	0	35	30	0	0	5	62	0	0	10	61	2	0	1	116	0	0	37	60	0	0	1	170	0	0	5	197
Bacteria;Proteobacteria;Alphaproteobacteria;Rhizobiales;Rhizobiaceae;Rhizobium;	0	0	0	31	0	2	0	36	0	3	0	25	0	8	1	8	2	13	0	7	0	6	0	0	3	23	0	20	0	22	0	12	1	32	0	19
Bacteria;Firmicutes;Bacilli;Bacillales;Paenibacillaceae;Brevibacillus;	0	0	0	22	0	0	0	0	0	0	0	2	0	0	0	7	0	0	0	3	0	0	0	0	0	0	0	8	0	0	0	10	0	0	0	0
Bacteria;Bacteroidetes;Flavobacteriia;Flavobacteriales;Flavobacteriaceae;Cloacibacterium;	0	0	0	24	0	1	0	58	0	1	0	25	0	0	0	3	0	0	0	3	1	1	0	4	0	1	0	34	0	0	4	42	0	1	1	85
Bacteria;Firmicutes;Bacilli;Bacillales;Planococcaceae;Solibacillus;	0	0	0	4	0	0	0	2	0	0	0	4	0	4	0	0	0	0	0	12	0	0	0	0	0	0	0	8	0	0	0	0	0	2	0	29
Bacteria;Actinobacteria;Actinobacteria;Micrococcales;Microbacteriaceae;Curtobacterium;	0	0	0	12	0	0	0	0	0	0	0	0	0	0	0	0	1	0	0	0	0	1	0	0	0	0	0	0	0	0	0	0	0	0	0	4
Bacteria;Firmicutes;Bacilli;Bacillales;Planococcaceae;Chryseomicrobium;	0	0	0	17	0	0	0	0	0	0	0	0	0	0	0	12	0	0	0	27	0	0	0	7	0	0	0	0	0	0	0	12	0	0	0	0
Bacteria;Proteobacteria;Alphaproteobacteria;Rhodobacterales;Rhodobacteraceae;Gemmobacter;	0	0	0	3	0	0	0	2	0	0	0	0	0	0	0	0	0	0	0	0	0	0	0	0	0	0	0	0	0	0	0	0	0	0	0	3
Bacteria;Actinobacteria;Actinobacteria;Corynebacteriales;Corynebacteriaceae;Corynebacterium_1;	0	0	0	4	0	0	0	15	0	0	0	5	0	11	0	8	0	4	0	9	0	8	0	5	0	8	0	0	0	5	0	0	0	12	0	2
Bacteria;Firmicutes;Bacilli;Bacillales;Planococcaceae;unclassified;	0	0	0	4	0	0	0	2	0	0	1	7	0	26	1	10	2	38	0	151	0	28	0	0	0	2	0	120	0	23	1	131	0	58	0	74
Bacteria;Proteobacteria;Betaproteobacteria;Burkholderiales;Alcaligenaceae;unclassified;	0	0	0	6	0	0	0	12	0	0	0	4	0	0	0	0	0	9	0	0	0	4	0	0	5	0	0	3	8	0	0	4	0	2	0	15
Bacteria;Proteobacteria;Alphaproteobacteria;Rhodobacterales;Rhodobacteraceae;Paracocccus;	0	0	0	6	0	0	0	7	0	0	0	0	0	4	0	3	0	0	0	3	0	4	0	0	0	38	0	13	0	13	1	52	0	23	0	16
Bacteria;Firmicutes;Bacilli;Lactobacillales;Streptococcaceae;Streptococcus;	0	0	0	2	0	0	0	0	0	0	0	0	0	0	0	0	0	0	0	0	0	0	0	0	0	1	0	2	0	2	0	0	0	8	0	3
Bacteria;Proteobacteria;Alphaproteobacteria;Rhizobiales;Bradyrhizobiaceae;Bosea;	0	0	0	3	0	3	0	5	0	0	0	5	0	6	0	0	0	1	0	2	0	0	0	0	0	20	0	6	0	11	0	6	0	18	0	3
Bacteria;Firmicutes;Bacilli;Bacillales;Bacillaceae;unclassified;	0	0	0	5	0	0	0	5	1	0	0	23	1	0	0	4	0	0	0	3	0	0	0	1	2	0	0	7	0	2	1	18	0	0	0	21
Bacteria;Proteobacteria;Gammaproteobacteria;Pseudomonadales;Moraxellaceae;Psychrobacter;	0	0	0	2	0	0	0	1	0	0	0	1	0	2	0	5	0	0	0	3	0	0	0	0	0	7	0	0	0	3	0	0	0	5	0	0
Bacteria;Proteobacteria;Gammaproteobacteria;Chromatiales;Chromatiaceae;unclassified;	0	0	0	1	0	0	0	0	0	0	0	0	0	3	0	0	0	0	0	0	0	0	0	0	0	0	0	0	0	0	0	0	0	0	0	0
Bacteria;Actinobacteria;Actinobacteria;Micrococcales;unclassified;unclassified;	0	0	0	2	0	2	0	0	0	0	0	1	0	0	0	0	0	0	0	3	0	0	0	2	0	2	0	0	0	5	0	5	0	9	0	0
Bacteria;Firmicutes;Bacilli;Lactobacillales;Streptococcaceae;Lactococcus;	0	0	0	1	0	0	0	6	0	0	0	7	0	2	0	0	0	0	0	0	0	0	0	0	0	1	0	55	0	2	0	41	0	3	0	43
Bacteria;Firmicutes;Bacilli;Bacillales;Family_XII;unclassified;	0	0	0	2	0	0	0	2	0	0	0	0	0	0	0	0	0	0	0	2	0	0	0	0	0	0	0	1	0	0	0	4	0	0	0	14
Bacteria;Proteobacteria;Betaproteobacteria;Burkholderiales;Comamonadaceae;Pelomonas;	0	0	0	2	0	0	0	0	0	0	0	0	0	0	0	0	0	0	0	0	0	0	0	0	0	8	0	0	0	0	0	0	0	5	0	0
Bacteria;Proteobacteria;Gammaproteobacteria;Alteromonadales;unclassified;unclassified;	0	0	0	2	0	0	0	2	0	0	0	0	0	0	0	0	0	0	0	0	0	0	0	0	0	0	0	0	0	0	0	0	0	0	0	0
Bacteria;Firmicutes;Bacilli;Bacillales;Planococcaceae;Psychrobacillus;	0	0	0	3	0	0	0	0	0	0	0	5	0	1	0	3	0	0	0	0	0	0	0	0	0	0	0	4	0	0	0	54	0	2	0	0
Bacteria;Proteobacteria;Gammaproteobacteria;Xanthomonadales;Xanthomonadaceae;Pseudoxanthomonas;	0	0	0	1	0	0	0	7	0	2	0	3	0	3	0	0	0	1	0	0	0	0	0	0	0	48	0	7	0	31	0	5	0	30	0	10
Bacteria;Firmicutes;Bacilli;Lactobacillales;Carnobacteriaceae;Desemzia;	0	0	0	1	0	0	0	0	0	0	0	0	0	1	0	7	0	0	0	8	0	5	0	9	0	0	0	0	0	0	0	0	0	2	0	0
Bacteria;Firmicutes;Bacilli;Bacillales;Planococcaceae;Domibacillus;	0	0	0	2	0	0	0	2	0	0	0	0	0	0	0	0	0	0	0	0	0	0	0	0	0	0	0	0	0	0	0	6	0	0	0	3
Bacteria;Actinobacteria;Actinobacteria;Corynebacteriales;Nocardiaceae;Rhodococcus;	0	0	0	0	1	0	0	0	0	0	19	0	1	0	0	0	0	0	0	0	0	2	0	0	0	0	4	2	0	1	1	0	0	0	0	1
Bacteria;Proteobacteria;Gammaproteobacteria;Enterobacteriales;Enterobacteriaceae;Trabulsiella;	0	0	0	0	3	0	0	0	0	0	0	0	1	0	0	0	0	0	0	0	0	0	0	0	0	0	0	0	0	0	0	0	0	0	0	0
Bacteria;Actinobacteria;Acidimicrobiia;Acidimicrobiales;Acidimicrobiaceae;unclassified;	0	0	0	0	0	2	0	0	0	0	0	0	0	5	0	0	0	0	0	0	0	0	0	0	0	3	0	0	0	2	0	0	0	2	0	0
Bacteria;Proteobacteria;Betaproteobacteria;Rhodocyclales;Rhodocyclaceae;Methyloversatilis;	0	0	0	0	0	2	0	0	0	0	0	0	0	0	0	0	0	0	0	0	0	0	0	0	0	0	0	0	0	0	0	0	0	0	0	0
Bacteria;Microgenomates;unclassified;unclassified;unclassified;unclassified;	0	0	0	0	0	5	0	0	0	5	0	0	0	0	0	0	0	0	0	0	0	2	0	0	0	0	0	0	0	1	0	0	0	0	0	0
Bacteria;Proteobacteria;Alphaproteobacteria;Rickettsiales;Rickettsiaceae;unclassified;	0	0	0	0	0	8	0	0	0	1	0	0	0	18	0	0	0	16	0	0	0	41	0	0	0	10	0	0	0	1	0	0	0	10	0	0
Bacteria;Bacteroidetes;Cytophagia;Cytophagales;Flammeovirgaceae;Reichenbachiella;	0	0	0	0	0	3	0	0	0	1	0	0	0	3	0	0	0	10	0	0	0	10	0	0	0	3	0	0	0	2	0	0	0	8	0	0
Bacteria;Verrucomicrobia;Verrucomicrobia_Incertae_Sedis;Unknown_Order;Unknown_Family;Candidatus_Methylacidiphilum;	0	0	0	0	0	6	0	0	0	1	0	0	0	5	0	0	0	4	0	0	0	2	0	0	0	9	0	0	0	10	0	0	0	4	0	0
Bacteria;Spirochaetae;Spirochaetes;Spirochaetales;Spirochaetaceae;Treponema_2;	0	0	0	0	0	4	0	0	0	0	0	0	0	0	0	0	0	0	0	0	0	0	0	0	0	7	0	0	0	6	0	0	0	11	0	0
Bacteria;Proteobacteria;Gammaproteobacteria;Xanthomonadales;Xanthomonadaceae;unclassified;	0	0	0	0	0	5	4	4	5	9	6	2	0	9	23	3	0	1	2	0	0	12	0	3	2	90	23	6	0	81	0	25	2	65	0	26
Bacteria;Chloroflexi;Anaerolineae;Anaerolineales;Anaerolineaceae;Leptolinea;	0	0	0	0	0	2	0	0	0	0	0	0	0	0	0	0	0	0	0	0	0	0	0	0	0	1	0	0	0	2	0	0	0	0	0	0
Bacteria;Bacteroidetes;Bacteroidia;Bacteroidales;Rikenellaceae;unclassified;	0	0	0	0	0	3	0	0	0	1	0	0	0	3	0	0	0	6	0	0	0	17	0	0	0	3	0	0	0	2	0	0	0	0	0	0
Bacteria;Actinobacteria;Thermoleophilia;Gaiellales;unclassified;unclassified;	0	0	0	0	0	4	0	0	0	0	0	0	0	9	0	0	0	11	0	0	0	18	0	0	0	33	0	0	0	25	0	0	0	27	0	0
Bacteria;Acidobacteria;Holophagae;Subgroup_10;CA002;unclassified;	0	0	0	0	0	2	0	0	0	0	0	0	0	0	0	0	0	1	0	0	0	0	0	0	0	6	0	0	0	1	0	0	0	2	0	0
Bacteria;Proteobacteria;Betaproteobacteria;Nitrosomonadales;Gallionellaceae;Sideroxydans;	0	0	0	0	0	3	0	0	0	0	0	0	0	4	0	0	0	10	0	0	0	5	0	0	0	8	0	0	0	14	0	0	0	10	0	0
Bacteria;Proteobacteria;Alphaproteobacteria;Rhizobiales;Hyphomicrobiaceae;Hyphomicrobium;	0	0	0	0	0	7	0	0	0	4	0	0	0	14	0	0	0	11	0	0	0	3	0	0	0	18	0	0	0	14	0	0	0	30	0	0
Bacteria;Proteobacteria;Deltaproteobacteria;Desulfuromonadales;Geobacteraceae;Geobacter;	0	0	0	0	0	2	0	0	0	0	0	0	0	3	0	0	0	0	0	0	0	9	0	0	0	2	0	0	0	1	0	0	0	0	0	0
Bacteria;Proteobacteria;Alphaproteobacteria;Rhizobiales;FukuN57;unclassified;	0	0	0	0	0	2	0	0	0	0	0	0	0	0	0	0	0	1	0	0	0	1	0	0	0	11	0	0	0	4	0	0	0	5	0	0
Bacteria;Bacteroidetes;Bacteroidia;Bacteroidales;Rikenellaceae;vadinBC27_wastewater-sludge_group;	0	0	0	0	0	2	0	0	0	0	0	0	0	7	0	0	0	2	0	0	0	7	0	0	0	47	0	0	0	42	0	0	0	25	0	0
Bacteria;Acidobacteria;Acidobacteria;AT-s3-28;unclassified;unclassified;	0	0	0	0	0	1	0	0	0	0	0	0	0	0	0	0	0	0	0	0	0	0	0	0	0	9	0	0	0	8	0	0	0	10	0	0
Bacteria;Proteobacteria;Deltaproteobacteria;Desulfobacterales;Desulfobacteraceae;Desulfobacula;	0	0	0	0	0	2	0	0	0	0	0	0	0	0	0	0	0	0	0	0	0	0	0	0	0	2	0	0	0	1	0	0	0	1	0	0
Bacteria;Bacteroidetes;Cytophagia;Cytophagales;Cytophagaceae;Rudanella;	0	0	0	0	0	1	0	0	0	0	0	0	0	6	0	0	0	8	0	0	0	2	0	0	0	10	0	0	0	13	0	0	0	13	0	0
Bacteria;Proteobacteria;Betaproteobacteria;Neisseriales;Neisseriaceae;Chitinibacter;	0	0	0	0	0	2	0	2	0	1	0	0	0	0	0	1	0	0	0	0	0	0	0	0	0	0	0	0	0	0	0	0	0	0	0	0
Bacteria;Proteobacteria;Betaproteobacteria;Rhodocyclales;Rhodocyclaceae;Ferribacterium;	0	0	0	0	0	2	0	0	0	2	0	0	0	2	0	0	0	0	0	0	0	8	0	0	0	5	0	0	0	14	0	0	0	3	0	0
Bacteria;Proteobacteria;Betaproteobacteria;Methylophilales;Methylophilaceae;unclassified;	0	0	0	0	0	13	0	0	0	14	0	0	0	10	0	0	0	18	0	0	0	7	0	0	0	8	0	0	0	10	0	0	0	5	0	0
Bacteria;Proteobacteria;Betaproteobacteria;Burkholderiales;Burkholderiaceae;Limnobacter;	0	0	0	0	0	2	0	0	0	2	0	0	0	3	0	0	0	22	0	0	0	10	0	0	0	0	0	0	0	2	0	0	0	0	0	0
Bacteria;Planctomycetes;Phycisphaerae;WD2101_soil_group;unclassified;unclassified;	0	0	0	0	0	1	0	0	0	0	0	0	0	0	0	0	0	0	0	0	0	7	0	0	0	0	0	0	0	4	0	0	0	0	0	0
Bacteria;Proteobacteria;Betaproteobacteria;Rhodocyclales;Rhodocyclaceae;Uliginosibacterium;	0	0	0	0	0	3	0	0	0	0	0	0	0	6	0	0	0	12	0	0	0	7	0	0	0	12	0	0	0	19	0	0	0	14	0	0
Bacteria;Proteobacteria;Deltaproteobacteria;Myxococcales;Phaselicystidaceae;Phaselicystis;	0	0	0	0	0	1	0	0	0	1	0	0	0	2	0	0	0	0	0	0	0	1	0	0	0	14	0	0	0	19	0	0	0	7	0	0
Bacteria;Proteobacteria;Alphaproteobacteria;Rhodobacterales;Rhodobacteraceae;Pseudorhodobacter;	0	0	0	0	0	6	0	0	0	507	0	0	0	2	0	0	0	5	0	0	0	0	0	0	0	0	0	0	0	0	0	0	0	0	0	0
Bacteria;Proteobacteria;Gammaproteobacteria;Legionellales;Coxiellaceae;Aquicella;	0	0	0	0	0	2	0	0	0	0	0	0	0	14	0	0	0	2	0	0	0	7	0	0	0	13	0	0	0	18	0	0	0	36	0	0
Bacteria;Firmicutes;Clostridia;Clostridiales;Gracilibacteraceae;Lutispora;	0	0	0	0	0	2	0	0	0	0	0	0	0	0	0	0	0	0	0	0	0	0	0	0	0	4	0	0	0	5	0	0	0	6	0	0
Bacteria;Firmicutes;Clostridia;Clostridiales;Clostridiaceae_1;Clostridium_sensu_stricto_13;	0	0	0	0	0	2	0	0	0	0	0	0	0	0	0	0	0	0	0	0	0	0	0	0	0	16	0	0	0	14	0	0	0	9	0	0
Bacteria;CKC4;unclassified;unclassified;unclassified;unclassified;	0	0	0	0	0	1	0	0	0	2	0	0	0	5	0	0	0	1	0	0	0	0	0	0	0	14	0	0	0	6	0	0	0	27	0	0
Bacteria;Firmicutes;Clostridia;Clostridiales;Family_XIII;unclassified;	0	0	0	0	0	2	0	0	0	0	0	0	0	0	0	0	0	2	0	0	0	0	0	0	0	21	0	0	0	4	0	0	0	12	0	0
Bacteria;Bacteroidetes;Flavobacteriia;Flavobacteriales;Cryomorphaceae;Crocinitomix;	0	0	0	0	0	1	0	0	0	0	0	0	0	0	0	0	0	2	0	0	0	0	0	0	0	9	0	0	0	3	0	0	0	6	0	0
Bacteria;Acidobacteria;Holophagae;Holophagales;Holophagaceae;Geothrix;	0	0	0	0	0	2	0	0	0	1	0	0	0	0	0	0	0	0	0	0	0	0	0	0	0	6	0	0	0	8	0	0	0	2	0	0
Bacteria;Proteobacteria;Gammaproteobacteria;Enterobacteriales;Enterobacteriaceae;Buttiauxella;	0	0	0	0	0	3	0	0	2	0	0	0	0	8	0	122	4	0	0	73	0	0	0	138	0	0	2	0	0	0	0	2	20	0	0	6
Bacteria;Proteobacteria;Alphaproteobacteria;Rickettsiales;Rickettsiaceae;Rickettsia;	0	0	0	0	0	1	0	0	0	0	0	0	0	0	0	0	0	0	0	0	0	0	0	0	0	3	0	0	0	2	0	0	0	0	0	0
Bacteria;Armatimonadetes;unclassified;unclassified;unclassified;unclassified;	0	0	0	0	0	2	0	0	0	4	0	0	0	13	0	0	0	3	0	0	0	14	0	0	0	17	0	0	0	23	0	0	0	47	0	0
Bacteria;Acidobacteria;Acidobacteria;Subgroup_4;11-24;unclassified;	0	0	0	0	0	1	0	0	0	0	0	0	0	2	0	0	0	4	0	0	0	5	0	0	0	33	0	0	0	21	0	0	0	35	0	0
Bacteria;Proteobacteria;Deltaproteobacteria;Syntrophobacterales;Syntrophaceae;Desulfomonile;	0	0	0	0	0	1	0	0	0	0	0	0	0	0	0	0	0	0	0	0	0	1	0	0	0	0	0	0	0	0	0	0	0	0	0	0
Bacteria;Proteobacteria;Gammaproteobacteria;Thiotrichales;Thiotrichaceae;Thiothrix;	0	0	0	0	0	1	0	0	0	2	0	0	0	4	0	0	0	13	0	0	0	4	0	0	0	11	0	0	0	8	0	0	0	13	0	0
Bacteria;Proteobacteria;Alphaproteobacteria;Rhodospirillales;Rhodospirillaceae;Azospirillum;	0	0	0	0	0	2	0	0	0	0	0	0	0	1	0	0	0	4	0	0	0	4	0	0	0	2	0	1	0	0	0	0	0	2	0	0
Bacteria;Actinobacteria;Acidimicrobiia;Acidimicrobiales;Acidimicrobiales_Incertae_Sedis;Candidatus_Microthrix;	0	0	0	0	0	3	0	0	0	2	0	0	0	30	0	0	0	45	0	0	0	35	0	0	0	10	0	0	0	14	0	0	0	16	0	0
Bacteria;Acidobacteria;Acidobacteria;Subgroup_4;DS-100;unclassified;	0	0	0	0	0	2	0	0	0	0	0	0	0	0	0	0	0	0	0	0	0	0	0	0	0	0	0	0	0	2	0	0	0	2	0	0
Bacteria;Firmicutes;Erysipelotrichia;Erysipelotrichales;Erysipelotrichaceae;unclassified;	0	0	0	0	0	1	0	0	0	2	0	0	0	0	0	0	0	2	0	0	0	3	0	0	0	6	0	0	0	9	0	0	0	15	0	0
Bacteria;Proteobacteria;Gammaproteobacteria;Xanthomonadales;Xanthomonadales_Incertae_Sedis;Acidibacter;	0	0	0	0	0	1	0	0	0	0	0	0	0	15	0	0	0	4	0	0	0	33	0	0	0	53	0	0	0	42	0	0	0	28	0	0
Bacteria;Tenericutes;Mollicutes;Mycoplasmatales;Mycoplasmataceae;Candidatus_Bacilloplasma;	0	0	0	0	0	1	0	0	0	0	0	0	0	5	0	0	0	15	0	0	0	3	0	0	0	10	0	0	0	18	0	0	0	41	0	0
Bacteria;Firmicutes;Clostridia;Clostridiales;Family_XII;Acidaminobacter;	0	0	0	0	0	4	0	0	0	3	0	0	0	0	0	0	0	8	0	0	0	10	0	0	0	12	0	0	0	4	0	0	0	7	0	0
Bacteria;Bacteroidetes;Sphingobacteriia;Sphingobacteriales;Z4MB62;unclassified;	0	0	0	0	0	2	0	0	0	0	0	0	0	0	0	0	0	0	0	0	0	0	0	0	0	0	0	0	0	0	0	0	0	0	0	0
Bacteria;Bacteroidetes;Bacteroidia;Bacteroidales;Rikenellaceae;Mucinivorans;	0	0	0	0	0	2	0	0	0	0	0	0	0	22	0	0	0	7	0	0	0	11	0	0	0	21	0	0	0	23	0	0	0	25	0	0
Bacteria;Bacteroidetes;Bacteroidia;Bacteroidales;Marinilabiaceae;unclassified;	0	0	0	0	0	1	0	0	0	0	0	0	0	0	0	0	0	0	0	0	0	0	0	0	0	0	0	0	0	0	0	0	0	0	0	0
Bacteria;Proteobacteria;Alphaproteobacteria;Sphingomonadales;Erythrobacteraceae;Altererythrobacter;	0	0	0	0	0	2	0	0	0	4	0	0	0	8	0	0	0	11	0	0	0	16	0	0	0	53	0	0	0	58	0	0	0	81	0	0
Bacteria;Proteobacteria;SPOTSOCT00m83;unclassified;unclassified;unclassified;	0	0	0	0	0	2	0	0	0	2	0	0	0	4	0	0	0	10	0	0	0	14	0	0	0	17	0	0	0	17	0	0	0	19	0	0
Bacteria;Actinobacteria;Acidimicrobiia;Acidimicrobiales;OM1_clade;unclassified;	0	0	0	0	0	2	0	0	0	0	0	0	0	7	0	0	0	15	0	0	0	5	0	0	0	5	0	0	0	7	0	0	0	24	0	0
Bacteria;JL-ETNP-Z39;unclassified;unclassified;unclassified;unclassified;	0	0	0	0	0	2	0	0	0	0	0	0	0	0	0	0	0	0	0	0	0	0	0	0	0	0	0	0	0	1	0	0	0	4	0	0
Bacteria;Actinobacteria;Actinobacteria;Kineosporiales;Kineosporiaceae;Kineosporia;	0	0	0	0	0	2	0	0	0	0	0	0	0	1	0	0	0	1	0	0	0	1	0	0	0	11	0	0	0	10	0	0	0	11	0	0
Bacteria;Proteobacteria;Alphaproteobacteria;Rhodospirillales;Acetobacteraceae;Acidiphilium;	0	0	0	0	0	2	0	0	0	0	0	0	0	40	0	0	0	6	0	0	0	0	0	0	0	9	0	0	0	12	0	0	0	7	0	0
Bacteria;Verrucomicrobia;Verrucomicrobiae;Verrucomicrobiales;P._palm_C_85;unclassified;	0	0	0	0	0	2	0	0	0	0	0	0	0	0	0	0	0	0	0	0	0	0	0	0	0	0	0	0	0	0	0	0	0	0	0	0
Bacteria;Proteobacteria;Alphaproteobacteria;Rhodobacterales;Rhodobacteraceae;Thioclava;	0	0	0	0	0	2	0	0	0	2	0	0	0	0	0	0	0	0	0	0	0	0	0	0	0	0	0	0	0	0	0	0	0	0	0	0
Bacteria;Chloroflexi;Anaerolineae;Anaerolineales;Anaerolineaceae;Anaerolinea;	0	0	0	0	0	2	0	0	0	1	0	0	0	0	0	0	0	2	0	0	0	2	0	0	0	0	0	0	0	2	0	0	0	0	0	0
Bacteria;Proteobacteria;Alphaproteobacteria;DB1-14;unclassified;unclassified;	0	0	0	0	0	2	0	0	0	3	0	0	0	33	0	0	0	34	0	0	0	28	0	0	0	23	0	0	0	34	0	0	0	27	0	0
Bacteria;Verrucomicrobia;Verrucomicrobiae;Verrucomicrobiales;Verrucomicrobiaceae;Akkermansia;	0	0	0	0	0	3	0	0	0	2	0	0	0	1	0	0	0	2	0	0	0	6	0	0	0	3	0	0	0	5	0	0	0	4	0	0
Bacteria;WCHB1-60;unclassified;unclassified;unclassified;unclassified;	0	0	0	0	0	2	0	0	0	0	0	0	0	0	0	0	0	0	0	0	0	5	0	0	0	2	0	0	0	5	0	0	0	10	0	0
Bacteria;Proteobacteria;Alphaproteobacteria;Rhizobiales;Rhizobiales_Incertae_Sedis;Bauldia;	0	0	0	0	0	2	0	0	0	0	0	0	0	3	0	0	0	8	0	0	0	4	0	0	0	8	0	0	0	14	0	0	0	15	0	0
Bacteria;Cyanobacteria;Melainabacteria;Vampirovibrionales;unclassified;unclassified;	0	0	0	0	0	1	0	0	0	0	0	0	0	1	0	0	0	0	0	0	0	2	0	0	0	2	0	0	0	0	0	0	0	0	0	0
Bacteria;Proteobacteria;Alphaproteobacteria;Parvularculales;Parvularculaceae;Parvularcula;	0	0	0	0	0	1	0	0	0	2	0	0	0	8	0	0	0	0	0	0	0	4	0	0	0	4	0	0	0	7	0	0	0	4	0	0
Bacteria;Proteobacteria;Alphaproteobacteria;Rhodospirillales;Rhodospirillaceae;Elstera;	0	0	0	0	0	1	0	0	0	2	0	0	0	7	0	0	0	23	0	0	0	10	0	0	0	9	0	0	0	5	0	0	0	11	0	0
Bacteria;Bacteroidetes;Sphingobacteriia;Sphingobacteriales;Chitinophagaceae;Taibaiella;	0	0	0	0	0	2	0	0	0	0	0	0	0	0	0	0	0	5	0	0	0	3	0	0	0	8	0	0	0	1	0	0	0	0	0	0
Bacteria;Proteobacteria;Alphaproteobacteria;Rhizobiales;Bradyrhizobiaceae;unclassified;	0	0	0	0	0	1	0	0	0	0	0	0	0	3	0	0	0	0	0	0	0	2	0	0	0	20	0	0	0	14	0	0	0	36	0	0
Bacteria;Bacteroidetes;Bacteroidia;Bacteroidales;Bacteroidales_S24-7_group;unclassified;	0	0	0	0	0	1	0	0	0	0	0	0	0	10	0	0	0	0	0	0	0	3	0	0	0	1	0	0	0	0	0	0	0	0	0	0
Bacteria;Proteobacteria;Betaproteobacteria;Burkholderiales;Comamonadaceae;Simplicispira;	0	0	0	0	0	1	0	4	0	0	0	0	0	2	0	0	0	0	0	0	0	0	0	0	0	23	0	0	0	15	0	0	0	26	0	0
Bacteria;Proteobacteria;Alphaproteobacteria;Rhizobiales;DUNssu371;unclassified;	0	0	0	0	0	1	0	0	0	0	0	0	0	0	0	0	0	0	0	0	0	1	0	0	0	3	0	0	0	6	0	0	0	0	0	0
Bacteria;Acidobacteria;Acidobacteria;Subgroup_3;Unknown_Family;Candidatus_Solibacter;	0	0	0	0	0	2	0	0	0	0	0	0	0	0	0	0	0	0	0	0	0	2	0	0	0	8	0	0	0	14	0	0	0	11	0	0
unknown;unclassified;unclassified;unclassified;unclassified;unclassified;	0	0	0	0	0	2	0	0	0	0	0	0	0	13	0	0	0	169	0	0	0	15	0	0	0	0	0	0	0	28	0	0	0	19	0	0
Bacteria;Proteobacteria;Gammaproteobacteria;Xanthomonadales;Xanthomonadaceae;Xanthomonas;	0	0	0	0	0	0	17	0	0	0	49	1	2	0	0	2	0	0	5	0	2	0	3	2	0	0	0	0	0	1	4	0	3	0	0	2
Bacteria;Firmicutes;Bacilli;Bacillales;Bacillaceae;Fictibacillus;	0	0	0	0	0	0	0	4	0	0	0	0	0	0	0	0	0	0	0	0	0	0	0	0	0	0	0	1	0	0	0	4	0	0	0	4
Bacteria;Proteobacteria;Gammaproteobacteria;Enterobacteriales;Enterobacteriaceae;Pragia;	0	0	0	0	0	0	0	2	0	0	0	0	0	0	0	0	0	0	0	0	0	0	0	0	0	0	0	0	0	0	0	0	0	0	0	0
Bacteria;Proteobacteria;Betaproteobacteria;Burkholderiales;Comamonadaceae;Pseudorhodoferax;	0	0	0	0	0	0	0	2	0	0	0	0	0	0	0	0	0	0	0	0	0	0	0	0	0	7	0	2	0	0	0	2	0	0	0	3
Bacteria;Proteobacteria;Betaproteobacteria;Burkholderiales;Alcaligenaceae;Achromobacter;	0	0	0	0	0	0	0	4	0	0	0	0	0	0	0	3	0	0	0	2	0	2	0	3	0	0	0	0	0	2	0	0	0	0	0	4
Bacteria;Firmicutes;Bacilli;Bacillales;Planococcaceae;Planococcus;	0	0	0	0	0	0	0	12	0	0	0	0	0	0	0	0	0	2	0	8	0	0	0	7	0	0	0	23	0	0	0	0	0	0	0	12
Bacteria;Firmicutes;Bacilli;Bacillales;Planococcaceae;Jeotgalibacillus;	0	0	0	0	0	0	0	2	0	0	0	0	0	0	0	0	0	0	0	0	0	0	0	0	0	0	0	0	0	0	0	3	0	0	0	0
Bacteria;Actinobacteria;Actinobacteria;Micrococcales;Sanguibacteraceae;Sanguibacter;	0	0	0	0	0	0	0	4	2	0	0	5	0	5	0	1	1	0	0	8	0	5	0	12	0	10	0	14	0	10	0	6	0	12	0	6
Bacteria;Proteobacteria;Betaproteobacteria;Burkholderiales;Burkholderiaceae;Chitinimonas;	0	0	0	0	0	0	0	3	0	0	0	1	0	4	0	0	0	0	0	0	0	4	0	0	0	0	0	2	0	0	0	0	0	0	0	0
Bacteria;Actinobacteria;Actinobacteria;Micrococcales;Dermabacteraceae;Brachybacterium;	0	0	0	0	0	0	0	2	0	0	0	0	0	8	0	0	0	4	0	0	0	5	0	0	0	8	2	2	0	6	0	5	0	15	0	2
Bacteria;Actinobacteria;Actinobacteria;Streptomycetales;Streptomycetaceae;unclassified;	0	0	0	0	0	0	0	1	0	0	0	0	0	0	0	0	0	0	0	0	0	0	0	0	0	0	0	1	0	0	0	0	0	0	0	0
Bacteria;Proteobacteria;Betaproteobacteria;Burkholderiales;Alcaligenaceae;Alcaligenes;	0	0	0	0	0	0	0	2	0	0	0	2	0	0	0	0	0	0	0	0	2	0	0	0	35	0	0	6	7	0	0	0	7	0	0	13
Bacteria;Proteobacteria;Gammaproteobacteria;Enterobacteriales;Enterobacteriaceae;Citrobacter;	0	0	0	0	0	0	0	1	0	0	0	0	0	0	0	0	0	0	0	0	0	0	0	0	0	0	0	0	0	0	0	0	0	0	0	0
Bacteria;Firmicutes;Bacilli;Bacillales;Family_XII;Incertae_Sedis;	0	0	0	0	0	0	0	3	0	0	0	7	0	0	0	0	0	0	0	0	0	0	0	0	0	0	0	0	0	0	0	14	0	0	0	0
Bacteria;Actinobacteria;Actinobacteria;Micrococcales;Microbacteriaceae;Leucobacter;	0	0	0	0	0	0	0	2	0	0	0	3	0	0	0	0	0	0	0	0	0	0	0	0	0	0	0	0	0	0	0	2	0	0	0	0
Bacteria;Proteobacteria;Alphaproteobacteria;Sphingomonadales;Sphingomonadaceae;Sphingobium;	0	0	0	0	0	0	0	1	0	0	14	2	0	6	0	2	0	12	0	3	0	21	0	0	0	15	0	3	0	21	0	13	0	20	0	0
Bacteria;Proteobacteria;Alphaproteobacteria;Caulobacterales;Caulobacteraceae;Asticcacaulis;	0	0	0	0	0	0	0	2	0	2	0	0	0	19	0	1	0	29	0	0	0	20	0	0	0	10	0	0	0	17	0	2	0	19	0	3
Bacteria;Proteobacteria;Gammaproteobacteria;Enterobacteriales;Enterobacteriaceae;Providencia;	0	0	0	0	0	0	0	0	16	0	0	0	0	2	0	0	0	0	0	0	0	0	0	0	0	0	0	3	9	0	0	2	0	1	0	2
Bacteria;Firmicutes;Bacilli;Lactobacillales;Carnobacteriaceae;unclassified;	0	0	0	0	0	0	0	0	2	0	0	0	2	0	0	2	0	0	0	0	1	0	0	0	0	0	0	2	0	0	0	3	0	0	0	9
Bacteria;Planctomycetes;Planctomycetacia;Planctomycetales;Planctomycetaceae;unclassified;	0	0	0	0	0	0	0	0	0	4	0	0	0	29	0	0	0	74	0	0	0	71	0	0	0	0	0	0	0	8	0	0	0	0	0	0
Bacteria;Lentisphaerae;PBS-III-20;unclassified;unclassified;unclassified;	0	0	0	0	0	0	0	0	0	2	0	0	0	0	0	0	0	0	0	0	0	0	0	0	0	0	0	0	0	0	0	0	0	0	0	0
Bacteria;Fibrobacteres;Fibrobacteria;Fibrobacterales;Fibrobacteraceae;possible_genus_04;	0	0	0	0	0	0	0	0	0	2	0	0	0	5	0	0	0	20	0	0	0	1	0	0	0	22	0	0	0	40	0	0	0	41	0	0
Bacteria;Gemmatimonadetes;Gemmatimonadetes;BD2-11_terrestrial_group;unclassified;unclassified;	0	0	0	0	0	0	0	0	0	2	0	0	0	1	0	0	0	0	0	0	0	0	0	0	0	10	0	0	0	7	0	0	0	7	0	0
Bacteria;Proteobacteria;Alphaproteobacteria;Rhodospirillales;I-10;unclassified;	0	0	0	0	0	0	0	0	0	4	0	0	0	1	0	0	0	10	0	0	0	4	0	0	0	24	0	0	0	14	0	0	0	4	0	0
Bacteria;Actinobacteria;Acidimicrobiia;Acidimicrobiales;Sva0996_marine_group;unclassified;	0	0	0	0	0	0	0	0	0	2	0	0	0	0	0	0	0	0	0	0	0	0	0	0	0	6	0	0	0	10	0	0	0	15	0	0
Bacteria;Proteobacteria;Deltaproteobacteria;Myxococcales;BIrii41;unclassified;	0	0	0	0	0	0	0	0	0	4	0	0	0	3	0	0	0	5	0	0	0	22	0	0	0	58	0	0	0	71	0	0	0	39	0	0
Bacteria;Verrucomicrobia;Verrucomicrobiae;Verrucomicrobiales;Verrucomicrobiaceae;Brevifollis;	0	0	0	0	0	0	0	0	0	4	0	0	0	5	0	0	0	13	0	0	0	11	0	0	0	10	0	0	0	7	0	0	0	5	0	0
Bacteria;Firmicutes;Clostridia;Clostridiales;Ruminococcaceae;Fastidiosipila;	0	0	0	0	0	0	0	0	0	2	0	0	0	0	0	0	0	11	0	0	0	0	0	0	0	12	0	0	0	7	0	0	0	14	0	0
Bacteria;Actinobacteria;Actinobacteria;Micrococcales;Intrasporangiaceae;Oryzihumus;	0	0	0	0	0	0	0	0	0	2	0	0	0	0	0	0	0	0	0	0	0	0	0	0	0	9	0	0	0	6	0	0	0	10	0	0
Bacteria;Firmicutes;Negativicutes;Selenomonadales;Veillonellaceae;Pelosinus;	0	0	0	0	0	0	0	0	0	1	0	0	0	0	0	0	0	1	0	0	0	2	0	0	0	6	0	0	0	11	0	0	0	20	0	0
Bacteria;Acidobacteria;Holophagae;Holophagae_Incertae_Sedis;Unknown_Family;Thermoanaerobaculum;	0	0	0	0	0	0	0	0	0	1	0	0	0	2	0	0	0	0	0	0	0	0	0	0	0	0	0	0	0	0	0	0	0	0	0	0
Bacteria;Actinobacteria;Thermoleophilia;Solirubrobacterales;unclassified;unclassified;	0	0	0	0	0	0	0	0	0	2	0	0	0	6	0	0	0	1	0	0	0	3	0	0	0	21	0	0	0	15	0	0	0	37	0	0
Bacteria;Proteobacteria;Alphaproteobacteria;Rhodospirillales;AKYH478;unclassified;	0	0	0	0	0	0	0	0	0	2	0	0	0	0	0	0	0	0	0	0	0	0	0	0	0	0	0	0	0	0	0	0	0	3	0	0
Bacteria;Proteobacteria;Alphaproteobacteria;Rickettsiales;AKIW1012;unclassified;	0	0	0	0	0	0	0	0	0	3	0	0	0	0	0	0	0	0	0	0	0	5	0	0	0	0	0	0	0	0	0	0	0	1	0	0
Bacteria;Actinobacteria;Actinobacteria;Kineosporiales;Kineosporiaceae;Kineococcus;	0	0	0	0	0	0	0	0	0	1	0	0	0	0	0	0	0	0	0	0	0	0	0	0	0	0	0	0	0	0	0	0	0	0	0	0
Bacteria;Bacteroidetes;Bacteroidia;Bacteroidales;Prevotellaceae;unclassified;	0	0	0	0	0	0	0	0	0	2	0	0	0	0	0	0	0	0	0	0	0	2	0	0	0	2	0	0	0	1	0	0	0	4	0	0
Bacteria;Fusobacteria;Fusobacteriia;Fusobacteriales;unclassified;unclassified;	0	0	0	0	0	0	0	0	0	5	0	0	0	16	0	0	0	20	0	0	0	12	0	0	0	23	0	0	0	32	0	0	0	54	0	0
Bacteria;Proteobacteria;Alphaproteobacteria;Rhizobiales;Xanthobacteraceae;unclassified;	0	0	0	0	0	0	0	0	0	2	0	0	0	2	0	0	0	16	0	0	0	2	0	0	0	0	0	0	0	5	0	0	0	10	0	0
Bacteria;Firmicutes;Clostridia;Clostridiales;Ruminococcaceae;Ruminococcaceae_UCG-013;	0	0	0	0	0	0	0	0	0	2	0	0	0	0	0	0	0	3	0	0	0	0	0	0	0	0	0	0	0	0	0	0	0	0	0	0
Bacteria;Proteobacteria;Alphaproteobacteria;Sphingomonadales;Ellin6055;unclassified;	0	0	0	0	0	0	0	0	0	2	0	0	0	0	0	0	0	0	0	0	0	0	0	0	0	11	0	0	0	3	0	0	0	10	0	0
Archaea;unclassified;unclassified;unclassified;unclassified;unclassified;	0	0	0	0	0	0	0	0	0	4	0	0	0	51	0	0	0	317	0	0	0	65	0	0	0	7	0	0	0	61	0	0	0	82	0	0
Bacteria;Proteobacteria;Epsilonproteobacteria;Campylobacterales;Campylobacteraceae;Sulfurospirillum;	0	0	0	0	0	0	0	0	0	2	0	0	0	11	0	0	0	19	0	0	0	11	0	0	0	10	0	0	0	21	0	0	0	11	0	0
Bacteria;Bacteroidetes;Bacteroidetes_VC2.1_Bac22;unclassified;unclassified;unclassified;	0	0	0	0	0	0	0	0	0	1	0	0	0	0	0	0	0	0	0	0	0	0	0	0	0	0	0	0	0	1	0	0	0	0	0	0
Bacteria;Bacteroidetes;Bacteroidia;Bacteroidales;Porphyromonadaceae;unclassified;	0	0	0	0	0	0	0	0	0	2	0	0	0	1	0	0	0	10	0	0	0	1	0	0	0	12	0	0	0	20	0	0	0	6	0	0
Bacteria;Bacteroidetes;Cytophagia;Cytophagales;Cytophagaceae;Hymenobacter;	0	0	0	0	0	0	0	0	0	2	0	0	0	3	0	0	0	5	0	0	0	11	0	0	0	40	0	0	0	29	0	0	0	32	0	0
Bacteria;Firmicutes;Clostridia;Clostridiales;Ruminococcaceae;Ruminococcus_2;	0	0	0	0	0	0	0	0	0	2	0	0	0	0	0	0	0	2	0	0	0	0	0	0	0	7	0	0	0	13	0	0	0	20	0	0
Bacteria;Firmicutes;Clostridia;Clostridiales;Christensenellaceae;Christensenellaceae_R-7_group;	0	0	0	0	0	0	0	0	0	2	0	0	0	0	0	0	0	0	0	0	0	2	0	0	0	7	0	0	0	5	0	0	0	13	0	0
Bacteria;Proteobacteria;Betaproteobacteria;Burkholderiales;Comamonadaceae;Methylibium;	0	0	0	0	0	0	0	0	0	4	0	0	0	7	0	0	0	2	0	0	0	2	0	0	0	16	0	0	0	0	0	0	0	2	0	0
Bacteria;TA06;unclassified;unclassified;unclassified;unclassified;	0	0	0	0	0	0	0	0	0	1	0	0	0	2	0	0	0	0	0	0	0	0	0	0	0	7	0	0	0	2	0	0	0	5	0	0
Bacteria;SM2F11;unclassified;unclassified;unclassified;unclassified;	0	0	0	0	0	0	0	0	0	2	0	0	0	2	0	0	0	3	0	0	0	5	0	0	0	0	0	0	0	12	0	0	0	8	0	0
Bacteria;Lentisphaerae;unclassified;unclassified;unclassified;unclassified;	0	0	0	0	0	0	0	0	0	2	0	0	0	0	0	0	0	0	0	0	0	0	0	0	0	2	0	0	0	0	0	0	0	0	0	0
Bacteria;Firmicutes;Clostridia;Clostridiales;Ruminococcaceae;Faecalibacterium;	0	0	0	0	0	0	0	0	0	1	0	0	0	1	0	0	0	3	0	0	0	0	0	0	0	67	0	0	0	30	0	0	0	99	0	0
Bacteria;Proteobacteria;Deltaproteobacteria;Myxococcales;P3OB-42;unclassified;	0	0	0	0	0	0	0	0	0	1	0	0	0	0	0	0	0	0	0	0	0	6	0	0	0	10	0	0	0	1	0	0	0	6	0	0
Bacteria;Proteobacteria;Deltaproteobacteria;Desulfobacterales;Desulfobacteraceae;Desulfonema;	0	0	0	0	0	0	0	0	0	1	0	0	0	0	0	0	0	0	0	0	0	0	0	0	0	0	0	0	0	0	0	0	0	0	0	0
Bacteria;Proteobacteria;Gammaproteobacteria;Arenicellales;Arenicellaceae;unclassified;	0	0	0	0	0	0	0	0	0	2	0	0	0	0	0	0	0	0	0	0	0	0	0	0	0	0	0	0	0	0	0	0	0	3	0	0
Bacteria;Proteobacteria;Betaproteobacteria;Neisseriales;Neisseriaceae;Leeia;	0	0	0	0	0	0	0	0	0	2	0	0	0	18	0	1	0	19	0	2	0	39	0	4	0	27	0	0	0	33	0	0	0	27	0	0
Bacteria;Bacteroidetes;Flavobacteriia;Flavobacteriales;Flavobacteriaceae;Bergeyella;	0	0	0	0	0	0	0	0	0	1	0	0	0	1	0	0	0	2	0	0	0	0	0	0	0	0	0	0	0	0	0	0	0	1	0	0
Bacteria;Firmicutes;Bacilli;Lactobacillales;Enterococcaceae;Catellicoccus;	0	0	0	0	0	0	0	0	0	1	0	0	0	2	0	0	0	0	0	0	0	0	0	0	0	0	0	0	0	0	0	0	0	0	0	0
Bacteria;Deinococcus-Thermus;Deinococci;Deinococcales;Deinococcaceae;Deinobacterium;	0	0	0	0	0	0	0	0	0	1	0	0	0	24	0	0	0	18	0	0	0	15	0	0	0	36	0	0	0	21	0	0	0	66	0	0
Bacteria;Cyanobacteria;Melainabacteria;Caenarcaniphilales;unclassified;unclassified;	0	0	0	0	0	0	0	0	0	1	0	0	0	0	0	0	0	7	0	0	0	1	0	0	0	0	0	0	0	2	0	0	0	5	0	0
Bacteria;Proteobacteria;Betaproteobacteria;Nitrosomonadales;Gallionellaceae;unclassified;	0	0	0	0	0	0	0	0	0	1	0	0	0	0	0	0	0	0	0	0	0	0	0	0	0	0	0	0	0	5	0	0	0	2	0	0
Bacteria;Planctomycetes;OM190;unclassified;unclassified;unclassified;	0	0	0	0	0	0	0	0	0	1	0	0	0	0	0	0	0	1	0	0	0	3	0	0	0	3	0	0	0	6	0	0	0	1	0	0
Bacteria;Acidobacteria;Holophagae;Holophagales;Holophagaceae;unclassified;	0	0	0	0	0	0	0	0	0	1	0	0	0	0	0	0	0	0	0	0	0	0	0	0	0	0	0	0	0	5	0	0	0	3	0	0
Bacteria;Proteobacteria;Gammaproteobacteria;Pseudomonadales;Moraxellaceae;Alkanindiges;	0	0	0	0	0	0	0	0	0	1	0	0	0	69	0	0	0	69	0	0	0	82	0	0	0	27	0	0	0	41	0	0	0	11	0	0
Bacteria;Proteobacteria;Deltaproteobacteria;unclassified;unclassified;unclassified;	0	0	0	0	0	0	0	0	0	1	0	0	0	20	0	0	0	30	0	0	0	28	0	0	0	7	0	0	0	14	0	0	0	4	0	0
Bacteria;Proteobacteria;Gammaproteobacteria;Cellvibrionales;Spongiibacteraceae;unclassified;	0	0	0	0	0	0	0	0	0	1	0	0	0	1	0	0	0	1	0	0	0	9	0	0	0	1	0	0	0	3	0	0	0	0	0	0
Bacteria;Firmicutes;Clostridia;Clostridiales;unclassified;unclassified;	0	0	0	0	0	0	0	0	0	1	0	0	0	0	0	0	0	0	0	0	0	3	0	0	0	18	0	0	0	16	0	0	0	25	0	0
Bacteria;Proteobacteria;Deltaproteobacteria;Bdellovibrionales;Bacteriovoracaceae;unclassified;	0	0	0	0	0	0	0	0	0	1	0	0	0	9	0	0	0	8	0	0	0	8	0	0	0	0	0	0	0	4	0	0	0	0	0	0
Bacteria;Actinobacteria;Actinobacteria;Micrococcales;Microbacteriaceae;Plantibacter;	0	0	0	0	0	0	0	0	0	0	3	0	0	0	0	0	0	0	0	0	0	0	0	0	0	0	0	0	0	0	0	0	0	0	0	0
Bacteria;Proteobacteria;Gammaproteobacteria;Enterobacteriales;Enterobacteriaceae;Budvicia;	0	0	0	0	0	0	0	0	0	0	7	0	0	2	0	3	2	4	0	11	0	0	0	10	0	0	0	0	0	0	0	1	0	0	0	4
Bacteria;Proteobacteria;Gammaproteobacteria;Pseudomonadales;Moraxellaceae;Moraxella;	0	0	0	0	0	0	0	0	0	0	0	4	0	0	0	0	0	0	0	0	0	0	0	0	0	0	0	0	0	3	0	2	0	0	0	0
Bacteria;Proteobacteria;Alphaproteobacteria;Rhizobiales;Brucellaceae;Pseudochrobactrum;	0	0	0	0	0	0	0	0	0	0	0	3	0	0	0	0	0	0	0	0	0	0	0	0	0	0	0	19	0	0	0	10	2	0	0	6
Bacteria;Proteobacteria;Betaproteobacteria;Burkholderiales;Comamonadaceae;Mitsuaria;	0	0	0	0	0	0	0	0	0	0	0	1	0	0	0	0	0	0	0	2	0	0	0	0	0	0	0	0	0	0	0	0	0	0	0	2
Bacteria;Proteobacteria;Betaproteobacteria;Burkholderiales;Comamonadaceae;Variovorax;	0	0	0	0	0	0	0	0	0	0	0	3	0	0	0	0	0	0	0	0	0	0	0	0	0	16	0	14	0	10	0	8	0	0	0	13
Bacteria;Firmicutes;Bacilli;Bacillales;Paenibacillaceae;Saccharibacillus;	0	0	0	0	0	0	0	0	0	0	0	1	2	0	0	7	2	0	0	0	0	0	0	10	0	0	0	2	0	0	0	0	0	0	0	4
Bacteria;Actinobacteria;Actinobacteria;Micrococcales;Dermabacteraceae;unclassified;	0	0	0	0	0	0	0	0	0	0	0	2	0	0	0	0	0	0	0	0	0	0	0	0	0	0	0	0	0	0	0	0	0	0	0	0
Bacteria;Firmicutes;Bacilli;Lactobacillales;Aerococcaceae;Aerococcus;	0	0	0	0	0	0	0	0	0	0	0	0	0	13	0	2	0	10	0	12	0	3	0	9	0	2	0	4	0	2	0	15	0	2	0	5
Bacteria;Proteobacteria;Alphaproteobacteria;Rhizobiales;Aurantimonadaceae;Aureimonas;	0	0	0	0	0	0	0	0	0	0	0	0	0	5	0	0	0	16	0	0	0	7	0	0	0	14	0	0	0	14	0	0	0	9	0	0
Bacteria;Acidobacteria;Acidobacteria;Subgroup_15;unclassified;unclassified;	0	0	0	0	0	0	0	0	0	0	0	0	0	2	0	0	0	0	0	0	0	0	0	0	0	2	0	0	0	1	0	0	0	0	0	0
Bacteria;Chloroflexi;JG30-KF-CM66;unclassified;unclassified;unclassified;	0	0	0	0	0	0	0	0	0	0	0	0	0	4	0	0	0	0	0	0	0	1	0	0	0	19	0	0	0	21	0	0	0	65	0	0
Bacteria;Proteobacteria;Deltaproteobacteria;Myxococcales;unclassified;unclassified;	0	0	0	0	0	0	0	0	0	0	0	0	0	16	0	0	0	4	0	0	0	16	0	0	0	43	0	0	0	72	0	0	0	22	0	0
Bacteria;Cyanobacteria;Cyanobacteria;SubsectionIII;FamilyI;Pseudanabaena;	0	0	0	0	0	0	0	0	0	0	0	0	0	2	0	0	0	0	0	0	0	10	0	0	0	2	0	0	0	2	0	0	0	6	0	0
Bacteria;Proteobacteria;Deltaproteobacteria;43F-1404R;unclassified;unclassified;	0	0	0	0	0	0	0	0	0	0	0	0	0	4	0	0	0	1	0	0	0	0	0	0	0	3	0	0	0	1	0	0	0	0	0	0
Bacteria;Bacteroidetes;Cytophagia;Cytophagales;Flammeovirgaceae;Ekhidna;	0	0	0	0	0	0	0	0	0	0	0	0	0	3	0	0	0	0	0	0	0	1	0	0	0	0	0	0	0	3	0	0	0	0	0	0
Bacteria;Chloroflexi;Ktedonobacteria;C0119;unclassified;unclassified;	0	0	0	0	0	0	0	0	0	0	0	0	0	2	0	0	0	0	0	0	0	0	0	0	0	0	0	0	0	1	0	0	0	2	0	0
Bacteria;Fibrobacteres;Fibrobacteria;Fibrobacterales;possible_family_01;unclassified;	0	0	0	0	0	0	0	0	0	0	0	0	0	3	0	0	0	0	0	0	0	0	0	0	0	0	0	0	0	0	0	0	0	0	0	0
Bacteria;Bacteroidetes;Cytophagia;Cytophagales;MWH-CFBk5;unclassified;	0	0	0	0	0	0	0	0	0	0	0	0	0	5	0	0	0	7	0	0	0	0	0	0	0	0	0	0	0	3	0	0	0	0	0	0
Bacteria;Proteobacteria;Gammaproteobacteria;Thiotrichales;CHAB-XI-27;unclassified;	0	0	0	0	0	0	0	0	0	0	0	0	0	8	0	0	0	0	0	0	0	1	0	0	0	0	0	0	0	0	0	0	0	2	0	0
Bacteria;Bacteroidetes;Flavobacteriia;Flavobacteriales;Flavobacteriaceae;Gillisia;	0	0	0	0	0	0	0	0	0	0	0	0	0	1	0	0	0	0	0	0	0	0	0	0	0	0	0	0	0	0	0	0	0	0	0	0
Bacteria;Fusobacteria;Fusobacteriia;Fusobacteriales;Hados.Sed.Eubac.3;unclassified;	0	0	0	0	0	0	0	0	0	0	0	0	0	1	0	0	0	4	0	0	0	1	0	0	0	0	0	0	0	0	0	0	0	0	0	0
Archaea;Thaumarchaeota;Marine_Group_I;unclassified;unclassified;unclassified;	0	0	0	0	0	0	0	0	0	0	0	0	0	2	0	0	0	0	0	0	0	0	0	0	0	0	0	0	0	0	0	0	0	2	0	0
Bacteria;Bacteroidetes;Sphingobacteriia;Sphingobacteriales;Saprospiraceae;Phaeodactylibacter;	0	0	0	0	0	0	0	0	0	0	0	0	0	3	0	0	0	11	0	0	0	13	0	0	0	24	0	0	0	15	0	0	0	14	0	0
Bacteria;Bacteroidetes;Bacteroidia;Bacteroidales;unclassified;unclassified;	0	0	0	0	0	0	0	0	0	0	0	0	0	5	0	0	0	1	0	0	0	1	0	0	0	5	0	0	0	13	0	0	0	5	0	0
Bacteria;Cyanobacteria;Cyanobacteria;SubsectionIV;unclassified;unclassified;	0	0	0	0	0	0	0	0	0	0	0	0	0	2	0	0	0	0	0	0	0	0	0	0	0	0	0	0	0	0	0	0	0	0	0	0
Bacteria;Proteobacteria;Alphaproteobacteria;Rhizobiales;Rhizobiaceae;Kaistia;	0	0	0	0	0	0	0	0	0	0	0	0	0	2	0	0	0	0	0	0	0	0	0	0	0	0	0	3	0	0	0	3	0	1	0	6
Bacteria;Bacteroidetes;Cytophagia;unclassified;unclassified;unclassified;	0	0	0	0	0	0	0	0	0	0	0	0	0	4	0	0	0	0	0	0	0	10	0	0	0	6	0	0	0	7	0	0	0	2	0	0
Bacteria;Proteobacteria;Gammaproteobacteria;Chromatiales;Ectothiorhodospiraceae;Acidiferrobacter;	0	0	0	0	0	0	0	0	0	0	0	0	0	4	0	0	0	3	0	0	0	3	0	0	0	8	0	0	0	10	0	0	0	10	0	0
Bacteria;Chloroflexi;Gitt-GS-136;unclassified;unclassified;unclassified;	0	0	0	0	0	0	0	0	0	0	0	0	0	1	0	0	0	7	0	0	0	3	0	0	0	10	0	0	0	7	0	0	0	9	0	0
Bacteria;Proteobacteria;Gammaproteobacteria;Cellvibrionales;unclassified;unclassified;	0	0	0	0	0	0	0	0	0	0	0	0	0	2	0	0	0	0	0	0	0	2	0	0	0	0	0	0	0	0	0	0	0	1	0	0
Bacteria;Proteobacteria;Gammaproteobacteria;Cellvibrionales;Cellvibrionaceae;unclassified;	0	0	0	0	0	0	0	0	0	0	0	0	0	6	0	0	0	0	0	0	0	0	0	0	0	0	0	0	0	0	0	0	0	0	0	0
Bacteria;Proteobacteria;Alphaproteobacteria;Rhizobiales;Methylobacteriaceae;Methylobacterium;	0	0	0	0	0	0	0	0	0	0	0	0	0	8	0	0	0	10	0	0	0	5	0	0	0	17	0	0	0	4	0	0	0	18	0	0
Bacteria;Tenericutes;Mollicutes;NB1-n;unclassified;unclassified;	0	0	0	0	0	0	0	0	0	0	0	0	0	2	0	0	0	0	0	0	0	1	0	0	0	0	0	0	0	2	0	0	0	0	0	0
Bacteria;Bacteroidetes;Sphingobacteriia;Sphingobacteriales;Sphingobacteriaceae;unclassified;	0	0	0	0	0	0	0	0	0	0	0	0	0	8	0	0	0	1	0	2	0	9	0	6	0	18	0	0	0	26	0	5	0	9	0	5
Bacteria;Actinobacteria;Thermoleophilia;Solirubrobacterales;0319-6M6;unclassified;	0	0	0	0	0	0	0	0	0	0	0	0	0	3	0	0	0	0	0	0	0	0	0	0	0	0	0	0	0	1	0	0	0	0	0	0
Bacteria;Bacteroidetes;Cytophagia;Cytophagales;Cytophagaceae;Spirosoma;	0	0	0	0	0	0	0	0	0	0	0	0	0	1	0	0	0	1	0	0	0	0	0	0	0	12	0	0	0	5	0	0	0	8	0	0
Bacteria;Synergistetes;Synergistia;Synergistales;Synergistaceae;unclassified;	0	0	0	0	0	0	0	0	0	0	0	0	0	18	0	0	0	0	0	0	0	6	0	0	0	3	0	0	0	2	0	0	0	3	0	0
Bacteria;Actinobacteria;TakashiAC-B11;unclassified;unclassified;unclassified;	0	0	0	0	0	0	0	0	0	0	0	0	0	5	0	0	0	0	0	0	0	6	0	0	0	7	0	0	0	2	0	0	0	5	0	0
Bacteria;Firmicutes;Bacilli;Lactobacillales;Enterococcaceae;Vagococcus;	0	0	0	0	0	0	0	0	0	0	0	0	0	7	0	0	0	9	0	3	0	4	0	0	0	0	0	3	0	0	0	3	0	8	0	3
Bacteria;Proteobacteria;Alphaproteobacteria;Sphingomonadales;Erythrobacteraceae;Erythrobacter;	0	0	0	0	0	0	0	0	0	0	0	0	0	1	0	0	0	4	0	0	0	1	0	0	0	0	0	0	0	0	0	0	0	0	0	0
Bacteria;Proteobacteria;Betaproteobacteria;Neisseriales;Neisseriaceae;Uruburuella;	0	0	0	0	0	0	0	0	0	0	0	0	0	2	0	2	0	0	0	2	0	4	0	2	0	0	0	5	0	0	0	4	0	0	0	7
Bacteria;Proteobacteria;Gammaproteobacteria;Enterobacteriales;Enterobacteriaceae;Tatumella;	0	0	0	0	0	0	0	0	0	0	0	0	0	2	0	0	0	0	0	0	0	0	0	0	0	0	0	0	0	0	0	0	0	0	0	0
Bacteria;Proteobacteria;Deltaproteobacteria;Desulfobacterales;Desulfobacteraceae;Desulfatiferula;	0	0	0	0	0	0	0	0	0	0	0	0	0	1	0	0	0	0	0	0	0	0	0	0	0	0	0	0	0	0	0	0	0	0	0	0
Bacteria;Actinobacteria;Actinobacteria;Bifidobacteriales;Bifidobacteriaceae;Bifidobacterium;	0	0	0	0	0	0	0	0	0	0	0	0	0	3	0	0	0	0	0	0	0	2	0	0	0	0	0	0	0	7	0	0	0	4	0	0
Bacteria;Actinobacteria;Actinobacteria;Frankiales;Geodermatophilaceae;Modestobacter;	0	0	0	0	0	0	0	0	0	0	0	0	0	3	0	0	0	0	0	0	0	0	0	0	0	3	0	0	0	0	0	0	0	7	0	0
Bacteria;Bacteroidetes;Cytophagia;Cytophagales;Cytophagaceae;Flectobacillus;	0	0	0	0	0	0	0	0	0	0	0	0	0	3	0	0	0	3	0	0	0	7	0	0	0	3	0	0	0	4	0	0	0	4	0	0
Bacteria;Chloroflexi;Caldilineae;Caldilineales;Caldilineaceae;unclassified;	0	0	0	0	0	0	0	0	0	0	0	0	0	1	0	0	0	2	0	0	0	0	0	0	0	2	0	0	0	4	0	0	0	3	0	0
Bacteria;Proteobacteria;Deltaproteobacteria;Desulfobacterales;Desulfobacteraceae;Desulfobacterium;	0	0	0	0	0	0	0	0	0	0	0	0	0	2	0	0	0	1	0	0	0	0	0	0	0	1	0	0	0	2	0	0	0	1	0	0
Bacteria;Proteobacteria;Epsilonproteobacteria;unclassified;unclassified;unclassified;	0	0	0	0	0	0	0	0	0	0	0	0	0	1	0	0	0	0	0	0	0	0	0	0	0	1	0	0	0	0	0	0	0	3	0	0
Bacteria;Chlorobi;Chlorobia;Chlorobiales;SJA-28;unclassified;	0	0	0	0	0	0	0	0	0	0	0	0	0	5	0	0	0	0	0	0	0	3	0	0	0	2	0	0	0	0	0	0	0	0	0	0
Bacteria;Proteobacteria;Epsilonproteobacteria;Campylobacterales;Helicobacteraceae;Sulfurimonas;	0	0	0	0	0	0	0	0	0	0	0	0	0	5	0	0	0	7	0	0	0	1	0	0	0	4	0	0	0	6	0	0	0	5	0	0
Bacteria;Proteobacteria;Betaproteobacteria;Rhodocyclales;Rhodocyclaceae;Thauera;	0	0	0	0	0	0	0	0	0	0	0	0	0	2	0	0	0	1	0	0	0	3	0	0	0	6	0	0	0	1	0	0	0	7	0	0
Bacteria;Planctomycetes;vadinHA49;unclassified;unclassified;unclassified;	0	0	0	0	0	0	0	0	0	0	0	0	0	1	0	0	0	2	0	0	0	4	0	0	0	2	0	0	0	6	0	0	0	4	0	0
Bacteria;Proteobacteria;Gammaproteobacteria;Cellvibrionales;Porticoccaceae;unclassified;	0	0	0	0	0	0	0	0	0	0	0	0	0	3	0	0	0	3	0	0	0	0	0	0	0	0	0	0	0	0	0	0	0	2	0	0
Bacteria;Actinobacteria;Actinobacteria;Corynebacteriales;Mycobacteriaceae;Mycobacterium;	0	0	0	0	0	0	0	0	0	0	0	0	0	9	0	0	0	7	0	0	0	1	0	0	0	0	0	0	0	0	0	0	0	0	0	0
Bacteria;Proteobacteria;Alphaproteobacteria;Rhizobiales;Hyphomicrobiaceae;Rhodomicrobium;	0	0	0	0	0	0	0	0	0	0	0	0	0	2	0	0	0	6	0	0	0	0	0	0	0	0	0	0	0	4	0	0	0	0	0	0
Bacteria;Proteobacteria;Alphaproteobacteria;Rhizobiales;Beijerinckiaceae;unclassified;	0	0	0	0	0	0	0	0	0	0	0	0	0	2	0	0	0	0	0	0	0	0	0	0	0	0	0	0	0	0	0	0	0	0	0	0
Bacteria;Proteobacteria;Betaproteobacteria;Burkholderiales;Comamonadaceae;Ideonella;	0	0	0	0	0	0	0	0	0	0	0	0	0	7	0	0	0	20	0	0	0	3	0	0	0	3	0	0	0	4	0	0	0	4	0	0
Bacteria;Proteobacteria;Betaproteobacteria;Burkholderiales;Alcaligenaceae;Derxia;	0	0	0	0	0	0	0	0	0	0	0	0	0	12	0	0	0	10	0	0	0	7	0	0	0	18	0	0	0	21	0	0	0	14	0	0
Archaea;Euryarchaeota;Thermoplasmata;Thermoplasmatales;unclassified;unclassified;	0	0	0	0	0	0	0	0	0	0	0	0	0	7	0	0	0	0	0	0	0	0	0	0	0	0	0	0	0	7	0	0	0	19	0	0
Bacteria;Proteobacteria;Betaproteobacteria;Rhodocyclales;Rhodocyclaceae;Georgfuchsia;	0	0	0	0	0	0	0	0	0	0	0	0	0	10	0	0	0	0	0	0	0	4	0	0	0	3	0	0	0	6	0	0	0	1	0	0
Bacteria;Proteobacteria;Gammaproteobacteria;Thiotrichales;Thiotrichaceae;Beggiatoa;	0	0	0	0	0	0	0	0	0	0	0	0	0	2	0	0	0	0	0	0	0	0	0	0	0	1	0	0	0	0	0	0	0	0	0	0
Bacteria;Proteobacteria;Alphaproteobacteria;Rhizobiales;Hyphomicrobiaceae;Rhodoplanes;	0	0	0	0	0	0	0	0	0	0	0	0	0	4	0	0	0	0	0	0	0	2	0	0	0	4	0	0	0	5	0	0	0	7	0	0
Bacteria;Proteobacteria;Alphaproteobacteria;Rickettsiales;LWSR-14;unclassified;	0	0	0	0	0	0	0	0	0	0	0	0	0	3	0	0	0	1	0	0	0	0	0	0	0	3	0	0	0	0	0	0	0	0	0	0
Bacteria;Proteobacteria;Epsilonproteobacteria;Campylobacterales;Campylobacteraceae;Campylobacter;	0	0	0	0	0	0	0	0	0	0	0	0	0	1	0	0	0	0	0	0	0	0	0	0	0	0	0	0	0	0	0	0	0	0	0	0
Bacteria;Cyanobacteria;unclassified;unclassified;unclassified;unclassified;	0	0	0	0	0	0	0	0	0	0	0	0	0	3	0	0	0	0	0	0	0	0	0	0	0	0	0	0	0	0	0	0	0	4	0	0
Bacteria;Proteobacteria;Betaproteobacteria;Burkholderiales;Alcaligenaceae;Pusillimonas;	0	0	0	0	0	0	0	0	0	0	0	0	0	2	0	0	0	0	0	0	0	0	0	0	0	0	0	0	0	0	0	0	0	0	0	0
Bacteria;Proteobacteria;Alphaproteobacteria;Rhizobiales;Rhizobiales_Incertae_Sedis;Rhizomicrobium;	0	0	0	0	0	0	0	0	0	0	0	0	0	6	0	0	0	2	0	0	0	4	0	0	0	13	0	0	0	14	0	0	0	19	0	0
Bacteria;Elusimicrobia;Elusimicrobia;Lineage_IIa;unclassified;unclassified;	0	0	0	0	0	0	0	0	0	0	0	0	0	2	0	0	0	0	0	0	0	3	0	0	0	2	0	0	0	0	0	0	0	5	0	0
Bacteria;Proteobacteria;Betaproteobacteria;Betaproteobacteria_Incertae_Sedis;Unknown_Family;Chitinivorax;	0	0	0	0	0	0	0	0	0	0	0	0	0	1	0	0	0	0	0	0	0	0	0	0	0	0	0	0	0	0	0	0	0	0	0	0
Bacteria;Firmicutes;Clostridia;Clostridiales;Ruminococcaceae;[Eubacterium]_coprostanoligenes_group;	0	0	0	0	0	0	0	0	0	0	0	0	0	1	0	0	0	1	0	0	0	0	0	0	0	4	0	0	0	7	0	0	0	14	0	0
Bacteria;Firmicutes;Clostridia;Clostridiales;Ruminococcaceae;Ruminococcaceae_UCG-005;	0	0	0	0	0	0	0	0	0	0	0	0	0	1	0	0	0	2	0	0	0	0	0	0	0	2	0	0	0	7	0	0	0	9	0	0
Bacteria;Proteobacteria;Alphaproteobacteria;Rhodospirillales;DA111;unclassified;	0	0	0	0	0	0	0	0	0	0	0	0	0	2	0	0	0	0	0	0	0	7	0	0	0	6	0	0	0	9	0	0	0	5	0	0
Bacteria;Actinobacteria;Actinobacteria;Corynebacteriales;Dietziaceae;Dietzia;	0	0	0	0	0	0	0	0	0	0	0	0	0	5	0	0	0	0	0	0	0	0	0	0	0	0	0	0	0	0	0	0	0	2	0	0
Bacteria;Proteobacteria;Alphaproteobacteria;Rhizobiales;Phyllobacteriaceae;Aliihoeflea;	0	0	0	0	0	0	0	0	0	0	0	0	0	2	0	0	0	0	0	0	0	0	0	0	0	0	0	0	0	4	0	0	0	5	0	0
Bacteria;Firmicutes;Clostridia;Clostridiales;Lachnospiraceae;Coprococcus_2;	0	0	0	0	0	0	0	0	0	0	0	0	0	1	0	0	0	0	0	0	0	0	0	0	0	7	0	0	0	0	0	0	0	13	0	0
Bacteria;Deinococcus-Thermus;Deinococci;Deinococcales;Deinococcaceae;unclassified;	0	0	0	0	0	0	0	0	0	0	0	0	0	3	0	0	0	0	0	0	0	0	0	0	0	9	0	0	0	2	0	0	0	12	0	0
Bacteria;Bacteroidetes;Bacteroidia;unclassified;unclassified;unclassified;	0	0	0	0	0	0	0	0	0	0	0	0	0	2	0	0	0	1	0	0	0	0	0	0	0	0	0	0	0	0	0	0	0	3	0	0
Bacteria;Planctomycetes;Planctomycetacia;Planctomycetales;Planctomycetaceae;Planctomyces;	0	0	0	0	0	0	0	0	0	0	0	0	0	3	0	0	0	6	0	0	0	18	0	0	0	0	0	0	0	3	0	0	0	0	0	0
Bacteria;Firmicutes;Clostridia;Clostridiales;Clostridiaceae_1;Clostridium_sensu_stricto_1;	0	0	0	0	0	0	0	0	0	0	0	0	0	1	0	0	0	17	0	0	0	5	0	0	0	6	0	0	0	9	0	0	0	11	0	0
Bacteria;Cyanobacteria;Melainabacteria;Gastranaerophilales;unclassified;unclassified;	0	0	0	0	0	0	0	0	0	0	0	0	0	7	0	0	0	5	0	0	0	8	0	0	0	2	0	0	0	1	0	0	0	4	0	0
Bacteria;Proteobacteria;Deltaproteobacteria;Desulfobacterales;Desulfobulbaceae;Desulforhopalus;	0	0	0	0	0	0	0	0	0	0	0	0	0	2	0	0	0	2	0	0	0	0	0	0	0	0	0	0	0	2	0	0	0	0	0	0
Bacteria;Actinobacteria;Actinobacteria;Frankiales;Geodermatophilaceae;unclassified;	0	0	0	0	0	0	0	0	0	0	0	0	0	4	0	0	0	0	0	0	0	0	0	0	0	0	0	0	0	0	0	0	0	1	0	0
Bacteria;Proteobacteria;Betaproteobacteria;Burkholderiales;Comamonadaceae;Giesbergeria;	0	0	0	0	0	0	0	0	0	0	0	0	0	4	0	0	0	0	0	0	0	0	0	0	0	10	0	0	0	8	0	0	0	6	0	0
Bacteria;Proteobacteria;Gammaproteobacteria;Legionellales;Legionellaceae;Legionella;	0	0	0	0	0	0	0	0	0	0	0	0	0	7	0	0	0	1	0	0	0	12	0	0	0	2	0	0	0	7	0	0	0	4	0	0
Bacteria;Actinobacteria;Thermoleophilia;Solirubrobacterales;Elev-16S-1332;unclassified;	0	0	0	0	0	0	0	0	0	0	0	0	0	1	0	0	0	0	0	0	0	0	0	0	0	2	0	0	0	0	0	0	0	0	0	0
Bacteria;Actinobacteria;Actinobacteria;Micrococcales;Micrococcaceae;Micrococcus;	0	0	0	0	0	0	0	0	0	0	0	0	0	3	0	0	0	6	0	0	0	0	0	0	0	0	0	0	0	3	0	6	0	0	0	2
Bacteria;Proteobacteria;Alphaproteobacteria;Rhizobiales;Methylocystaceae;Pleomorphomonas;	0	0	0	0	0	0	0	0	0	0	0	0	0	1	0	0	0	0	0	0	0	0	0	0	0	0	0	0	0	3	0	0	0	0	0	0
Bacteria;Planctomycetes;Phycisphaerae;Phycisphaerales;Phycisphaeraceae;SM1A02;	0	0	0	0	0	0	0	0	0	0	0	0	0	1	0	0	0	0	0	0	0	2	0	0	0	7	0	0	0	4	0	0	0	0	0	0
Bacteria;Bacteroidetes;Sphingobacteriia;Sphingobacteriales;Chitinophagaceae;Flavihumibacter;	0	0	0	0	0	0	0	0	0	0	0	0	0	5	0	0	0	0	0	0	0	0	0	0	0	4	0	0	0	2	0	0	0	3	0	0
Bacteria;Proteobacteria;Deltaproteobacteria;Myxococcales;Sandaracinaceae;Sandaracinus;	0	0	0	0	0	0	0	0	0	0	0	0	0	9	0	0	0	9	0	0	0	3	0	0	0	15	0	0	0	20	0	0	0	16	0	0
Bacteria;Planctomycetes;Planctomycetacia;Planctomycetales;Planctomycetaceae;Pirellula;	0	0	0	0	0	0	0	0	0	0	0	0	0	1	0	0	0	0	0	0	0	5	0	0	0	0	0	0	0	4	0	0	0	0	0	0
Bacteria;Tenericutes;Mollicutes;Anaeroplasmatales;Anaeroplasmataceae;Anaeroplasma;	0	0	0	0	0	0	0	0	0	0	0	0	0	1	0	0	0	0	0	0	0	0	0	0	0	0	0	0	0	0	0	0	0	0	0	0
Bacteria;Actinobacteria;Actinobacteria;Frankiales;Nakamurellaceae;Nakamurella;	0	0	0	0	0	0	0	0	0	0	0	0	0	3	0	0	0	0	0	0	0	4	0	0	0	20	0	0	0	19	0	0	0	23	0	0
Bacteria;Proteobacteria;Alphaproteobacteria;Rickettsiales;bac2nit3;unclassified;	0	0	0	0	0	0	0	0	0	0	0	0	0	2	0	0	0	0	0	0	0	2	0	0	0	1	0	0	0	4	0	0	0	0	0	0
Bacteria;Proteobacteria;Deltaproteobacteria;Myxococcales;Polyangiaceae;unclassified;	0	0	0	0	0	0	0	0	0	0	0	0	0	6	0	0	0	4	0	0	0	11	0	0	0	5	0	0	0	5	0	0	0	2	0	0
Bacteria;Planctomycetes;Planctomycetacia;Planctomycetales;Planctomycetaceae;Schlesneria;	0	0	0	0	0	0	0	0	0	0	0	0	0	1	0	0	0	3	0	0	0	16	0	0	0	2	0	0	0	8	0	0	0	4	0	0
Bacteria;Proteobacteria;Alphaproteobacteria;Rickettsiales;Holosporaceae;unclassified;	0	0	0	0	0	0	0	0	0	0	0	0	0	6	0	0	0	12	0	0	0	0	0	0	0	0	0	0	0	3	0	0	0	5	0	0
Archaea;Euryarchaeota;Methanomicrobia;Methanosarcinales;Methanosaetaceae;Methanosaeta;	0	0	0	0	0	0	0	0	0	0	0	0	0	2	0	0	0	55	0	0	0	2	0	0	0	2	0	0	0	1	0	0	0	6	0	0
Bacteria;Acidobacteria;Acidobacteria;Subgroup_3;PAUC26f;unclassified;	0	0	0	0	0	0	0	0	0	0	0	0	0	1	0	0	0	0	0	0	0	0	0	0	0	6	0	0	0	2	0	0	0	4	0	0
Bacteria;Firmicutes;Clostridia;Clostridiales;Family_XII;Fusibacter;	0	0	0	0	0	0	0	0	0	0	0	0	0	4	0	0	0	9	0	0	0	7	0	0	0	13	0	0	0	18	0	0	0	14	0	0
Bacteria;Proteobacteria;Deltaproteobacteria;Syntrophobacterales;Syntrophobacteraceae;unclassified;	0	0	0	0	0	0	0	0	0	0	0	0	0	1	0	0	0	0	0	0	0	0	0	0	0	0	0	0	0	0	0	0	0	0	0	0
Bacteria;Proteobacteria;Betaproteobacteria;Burkholderiales;Comamonadaceae;Caenimonas;	0	0	0	0	0	0	0	0	0	0	0	0	0	3	0	0	0	3	0	0	0	1	0	0	0	9	0	0	0	10	0	0	0	8	0	0
Bacteria;Proteobacteria;Betaproteobacteria;Burkholderiales;Comamonadaceae;Piscinibacter;	0	0	0	0	0	0	0	0	0	0	0	0	0	2	0	0	0	2	0	0	0	0	0	0	0	4	0	0	0	2	0	0	0	3	0	0
Bacteria;Proteobacteria;Alphaproteobacteria;Rickettsiales;Rickettsiales_Incertae_Sedis;unclassified;	0	0	0	0	0	0	0	0	0	0	0	0	0	1	0	0	0	3	0	0	0	0	0	0	0	0	0	0	0	1	0	0	0	0	0	0
Bacteria;Proteobacteria;Betaproteobacteria;Hydrogenophilales;Hydrogenophilaceae;Ferritrophicum;	0	0	0	0	0	0	0	0	0	0	0	0	0	1	0	0	0	6	0	0	0	0	0	0	0	0	0	0	0	0	0	0	0	0	0	0
Bacteria;Proteobacteria;Betaproteobacteria;Hydrogenophilales;Hydrogenophilaceae;Sulfuricella;	0	0	0	0	0	0	0	0	0	0	0	0	0	1	0	0	0	0	0	0	0	0	0	0	0	2	0	0	0	5	0	0	0	0	0	0
Bacteria;Spirochaetae;Spirochaetes;Spirochaetales;Spirochaetaceae;unclassified;	0	0	0	0	0	0	0	0	0	0	0	0	0	2	0	0	0	0	0	0	0	0	0	0	0	10	0	0	0	4	0	0	0	21	0	0
Bacteria;Proteobacteria;Gammaproteobacteria;Methylococcales;Methylococcaceae;Methylobacter;	0	0	0	0	0	0	0	0	0	0	0	0	0	1	0	0	0	0	0	0	0	1	0	0	0	2	0	0	0	7	0	0	0	6	0	0
Bacteria;Proteobacteria;Alphaproteobacteria;Rickettsiales;Rickettsiales_Incertae_Sedis;Candidatus_Defluviella;	0	0	0	0	0	0	0	0	0	0	0	0	0	4	0	0	0	0	0	0	0	0	0	0	0	0	0	0	0	0	0	0	0	0	0	0
Bacteria;Proteobacteria;Alphaproteobacteria;Rhodospirillales;Rhodospirillaceae;unclassified;	0	0	0	0	0	0	0	0	0	0	0	0	0	2	0	0	0	4	0	0	0	2	0	0	0	1	0	0	0	1	0	0	0	0	0	0
Bacteria;Proteobacteria;Alphaproteobacteria;Rhizobiales;Xanthobacteraceae;Pseudolabrys;	0	0	0	0	0	0	0	0	0	0	0	0	0	4	0	0	0	0	0	0	0	1	0	0	0	8	0	0	0	3	0	0	0	5	0	0
Bacteria;Proteobacteria;Epsilonproteobacteria;Campylobacterales;Helicobacteraceae;Sulfurovum;	0	0	0	0	0	0	0	0	0	0	0	0	0	1	0	0	0	1	0	0	0	6	0	0	0	2	0	0	0	0	0	0	0	0	0	0
Bacteria;Proteobacteria;Alphaproteobacteria;Rhizobiales;Hyphomicrobiaceae;Pedomicrobium;	0	0	0	0	0	0	0	0	0	0	0	0	0	5	0	0	0	0	0	0	0	3	0	0	0	4	0	0	0	5	0	0	0	8	0	0
Bacteria;Verrucomicrobia;Spartobacteria;Chthoniobacterales;Xiphinematobacteraceae;Candidatus_Xiphinematobacter;	0	0	0	0	0	0	0	0	0	0	0	0	0	4	0	0	0	0	0	0	0	0	0	0	0	4	0	0	0	8	0	0	0	4	0	0
Bacteria;Proteobacteria;Betaproteobacteria;B1-7BS;unclassified;unclassified;	0	0	0	0	0	0	0	0	0	0	0	0	0	2	0	0	0	0	0	0	0	3	0	0	0	5	0	0	0	9	0	0	0	18	0	0
Bacteria;Planctomycetes;Pla4_lineage;unclassified;unclassified;unclassified;	0	0	0	0	0	0	0	0	0	0	0	0	0	2	0	0	0	0	0	0	0	0	0	0	0	2	0	0	0	18	0	0	0	3	0	0
Bacteria;Bacteroidetes;Sphingobacteriia;Sphingobacteriales;Chitinophagaceae;Flavisolibacter;	0	0	0	0	0	0	0	0	0	0	0	0	0	3	0	0	0	9	0	0	0	7	0	0	0	12	0	0	0	6	0	0	0	10	0	0
Bacteria;Proteobacteria;Alphaproteobacteria;Rhodospirillales;Acetobacteraceae;Acidisoma;	0	0	0	0	0	0	0	0	0	0	0	0	0	2	0	0	0	0	0	0	0	0	0	0	0	0	0	0	0	0	0	0	0	0	0	0
Bacteria;Actinobacteria;Actinobacteria;Micrococcales;Microbacteriaceae;Rathayibacter;	0	0	0	0	0	0	0	0	0	0	0	0	0	4	0	0	0	0	0	0	0	2	0	0	0	3	0	0	0	0	0	0	0	5	0	0
Bacteria;Proteobacteria;Alphaproteobacteria;Rhodospirillales;B79;unclassified;	0	0	0	0	0	0	0	0	0	0	0	0	0	3	0	0	0	0	0	0	0	0	0	0	0	9	0	0	0	4	0	0	0	10	0	0
Bacteria;Chloroflexi;Chloroflexia;Kallotenuales;AKIW781;unclassified;	0	0	0	0	0	0	0	0	0	0	0	0	0	2	0	0	0	0	0	0	0	0	0	0	0	2	0	0	0	0	0	0	0	0	0	0
Bacteria;Nitrospirae;Nitrospira;Nitrospirales;0319-6A21;unclassified;	0	0	0	0	0	0	0	0	0	0	0	0	0	3	0	0	0	5	0	0	0	11	0	0	0	27	0	0	0	18	0	0	0	18	0	0
Bacteria;GOUTA4;unclassified;unclassified;unclassified;unclassified;	0	0	0	0	0	0	0	0	0	0	0	0	0	3	0	0	0	0	0	0	0	0	0	0	0	2	0	0	0	0	0	0	0	0	0	0
Bacteria;Proteobacteria;Deltaproteobacteria;Syntrophobacterales;Syntrophaceae;Desulfobacca;	0	0	0	0	0	0	0	0	0	0	0	0	0	3	0	0	0	0	0	0	0	0	0	0	0	0	0	0	0	0	0	0	0	0	0	0
Bacteria;Proteobacteria;Betaproteobacteria;Burkholderiales;Comamonadaceae;Azohydromonas;	0	0	0	0	0	0	0	0	0	0	0	0	0	1	0	0	0	0	0	0	0	0	0	0	0	0	0	0	0	0	0	0	0	0	0	0
Bacteria;Proteobacteria;Alphaproteobacteria;Rhodospirillales;CCU22;unclassified;	0	0	0	0	0	0	0	0	0	0	0	0	0	2	0	0	0	0	0	0	0	2	0	0	0	2	0	0	0	2	0	0	0	5	0	0
Bacteria;Proteobacteria;Gammaproteobacteria;Oceanospirillales;Hahellaceae;Hahella;	0	0	0	0	0	0	0	0	0	0	0	0	0	1	0	0	0	0	0	0	0	0	0	0	0	0	0	0	0	0	0	0	0	0	0	0
Bacteria;Chlorobi;Ignavibacteria;Ignavibacteriales;BSV26;unclassified;	0	0	0	0	0	0	0	0	0	0	0	0	0	3	0	0	0	0	0	0	0	0	0	0	0	5	0	0	0	7	0	0	0	2	0	0
Bacteria;Actinobacteria;Actinobacteria;Propionibacteriales;Nocardioidaceae;Aeromicrobium;	0	0	0	0	0	0	0	0	0	0	0	0	0	2	0	0	0	0	0	0	0	1	0	0	0	0	0	0	0	0	0	0	0	3	0	0
Bacteria;Proteobacteria;Betaproteobacteria;Rhodocyclales;Rhodocyclaceae;Sterolibacterium;	0	0	0	0	0	0	0	0	0	0	0	0	0	3	0	0	0	0	0	0	0	0	0	0	0	2	0	0	0	0	0	0	0	0	0	0
Bacteria;Actinobacteria;Actinobacteria;Propionibacteriales;Nocardioidaceae;unclassified;	0	0	0	0	0	0	0	0	0	0	0	0	0	3	0	0	0	0	0	0	0	0	0	0	0	9	0	0	0	7	0	0	0	10	0	0
Bacteria;Firmicutes;Clostridia;Clostridiales;Ruminococcaceae;Ruminococcaceae_UCG-008;	0	0	0	0	0	0	0	0	0	0	0	0	0	1	0	0	0	0	0	0	0	0	0	0	0	0	0	0	0	0	0	0	0	0	0	0
Bacteria;Firmicutes;Bacilli;Lactobacillales;Leuconostocaceae;Weissella;	0	0	0	0	0	0	0	0	0	0	0	0	0	1	0	0	0	0	0	0	0	0	0	0	0	0	0	2	0	0	0	0	0	0	0	0
Bacteria;Bacteroidetes;Cytophagia;Order_III;unclassified;unclassified;	0	0	0	0	0	0	0	0	0	0	0	0	0	1	0	0	0	0	0	0	0	0	0	0	0	0	0	0	0	0	0	0	0	0	0	0
Bacteria;Acidobacteria;Holophagae;Holophagales;Holophagaceae;marine_group;	0	0	0	0	0	0	0	0	0	0	0	0	0	1	0	0	0	0	0	0	0	0	0	0	0	1	0	0	0	1	0	0	0	0	0	0
Bacteria;Bacteroidetes;Sphingobacteriia;Sphingobacteriales;LiUU-11-161;unclassified;	0	0	0	0	0	0	0	0	0	0	0	0	0	2	0	0	0	0	0	0	0	5	0	0	0	3	0	0	0	7	0	0	0	8	0	0
Bacteria;Actinobacteria;Actinobacteria;Micrococcales;Demequinaceae;unclassified;	0	0	0	0	0	0	0	0	0	0	0	0	0	1	0	0	0	0	0	0	0	0	0	0	0	0	0	0	0	0	0	0	0	1	0	0
Bacteria;Cyanobacteria;Cyanobacteria;SubsectionIII;FamilyI;Phormidium;	0	0	0	0	0	0	0	0	0	0	0	0	0	4	0	0	0	0	0	0	0	0	0	0	0	23	0	0	0	15	0	0	0	24	0	0
Bacteria;Proteobacteria;Alphaproteobacteria;Sphingomonadales;Sphingomonadaceae;Sandaracinobacter;	0	0	0	0	0	0	0	0	0	0	0	0	0	5	0	0	0	2	0	0	0	0	0	0	0	5	0	0	0	0	0	0	0	2	0	0
Bacteria;Firmicutes;Clostridia;Clostridiales;Peptostreptococcaceae;Proteocatella;	0	0	0	0	0	0	0	0	0	0	0	0	0	1	0	0	0	0	0	0	0	2	0	0	0	3	0	0	0	2	0	0	0	1	0	0
Bacteria;Elusimicrobia;Elusimicrobia;Lineage_IIc;unclassified;unclassified;	0	0	0	0	0	0	0	0	0	0	0	0	0	1	0	0	0	0	0	0	0	6	0	0	0	0	0	0	0	3	0	0	0	0	0	0
Bacteria;Proteobacteria;Gammaproteobacteria;EC3;unclassified;unclassified;	0	0	0	0	0	0	0	0	0	0	0	0	0	1	0	0	0	0	0	0	0	0	0	0	0	0	0	0	0	0	0	0	0	0	0	0
Bacteria;Verrucomicrobia;Opitutae;unclassified;unclassified;unclassified;	0	0	0	0	0	0	0	0	0	0	0	0	0	1	0	0	0	0	0	0	0	6	0	0	0	0	0	0	0	0	0	0	0	0	0	0
Bacteria;Proteobacteria;Alphaproteobacteria;Rhodospirillales;AT-s3-44;unclassified;	0	0	0	0	0	0	0	0	0	0	0	0	0	1	0	0	0	0	0	0	0	2	0	0	0	0	0	0	0	0	0	0	0	0	0	0
Bacteria;Candidate_division_OP3;unclassified;unclassified;unclassified;unclassified;	0	0	0	0	0	0	0	0	0	0	0	0	0	1	0	0	0	3	0	0	0	2	0	0	0	0	0	0	0	4	0	0	0	0	0	0
Bacteria;Actinobacteria;Thermoleophilia;unclassified;unclassified;unclassified;	0	0	0	0	0	0	0	0	0	0	0	0	0	2	0	0	0	2	0	0	0	0	0	0	0	0	0	0	0	1	0	0	0	3	0	0
Bacteria;Bacteroidetes;Sphingobacteriia;Sphingobacteriales;Saprospiraceae;Portibacter;	0	0	0	0	0	0	0	0	0	0	0	0	0	2	0	0	0	0	0	0	0	5	0	0	0	13	0	0	0	1	0	0	0	5	0	0
Bacteria;Cyanobacteria;Cyanobacteria;unclassified;unclassified;unclassified;	0	0	0	0	0	0	0	0	0	0	0	0	0	1	0	0	0	5	0	0	0	3	0	0	0	21	0	0	0	10	0	0	0	25	0	0
Bacteria;Proteobacteria;Betaproteobacteria;Burkholderiales;Comamonadaceae;Ramlibacter;	0	0	0	0	0	0	0	0	0	0	0	0	0	2	0	0	0	0	0	0	0	2	0	0	0	0	0	0	0	0	0	0	0	0	0	0
Bacteria;Elusimicrobia;Elusimicrobia;unclassified;unclassified;unclassified;	0	0	0	0	0	0	0	0	0	0	0	0	0	2	0	0	0	1	0	0	0	0	0	0	0	0	0	0	0	0	0	0	0	0	0	0
Bacteria;Actinobacteria;Actinobacteria;Kineosporiales;Kineosporiaceae;Quadrisphaera;	0	0	0	0	0	0	0	0	0	0	0	0	0	1	0	0	0	0	0	0	0	0	0	0	0	0	0	0	0	6	0	0	0	0	0	0
Bacteria;Firmicutes;Clostridia;Clostridiales;Clostridiaceae_1;Proteiniclasticum;	0	0	0	0	0	0	0	0	0	0	0	0	0	3	0	0	0	0	0	0	0	0	0	0	0	6	0	0	0	0	0	0	0	2	0	0
Bacteria;Proteobacteria;Betaproteobacteria;Burkholderiales;Alcaligenaceae;Sutterella;	0	0	0	0	0	0	0	0	0	0	0	0	0	3	0	0	0	3	0	0	0	0	0	0	0	1	0	0	0	4	0	0	0	2	0	0
Bacteria;Proteobacteria;Alphaproteobacteria;Rhizobiales;Aurantimonadaceae;Martelella;	0	0	0	0	0	0	0	0	0	0	0	0	0	1	0	0	0	1	0	0	0	4	0	0	0	0	0	0	0	0	0	0	0	0	0	0
Bacteria;Bacteroidetes;Bacteroidia;Bacteroidales;Rikenellaceae;Rs-D38_termite_group;	0	0	0	0	0	0	0	0	0	0	0	0	0	2	0	0	0	2	0	0	0	0	0	0	0	26	0	0	0	30	0	0	0	31	0	0
Bacteria;Bacteroidetes;Bacteroidia;Bacteroidales;M2PB4-65_termite_group;unclassified;	0	0	0	0	0	0	0	0	0	0	0	0	0	1	0	0	0	0	0	0	0	0	0	0	0	6	0	0	0	3	0	0	0	0	0	0
Bacteria;Elusimicrobia;Elusimicrobia;Lineage_IIb;unclassified;unclassified;	0	0	0	0	0	0	0	0	0	0	0	0	0	1	0	0	0	0	0	0	0	5	0	0	0	4	0	0	0	15	0	0	0	0	0	0
Bacteria;Spirochaetae;Spirochaetes;Spirochaetales;Leptospiraceae;Leptospira;	0	0	0	0	0	0	0	0	0	0	0	0	0	1	0	0	0	0	0	0	0	0	0	0	0	0	0	0	0	0	0	0	0	8	0	0
Bacteria;Firmicutes;Clostridia;Clostridiales;Lachnospiraceae;Hungatella;	0	0	0	0	0	0	0	0	0	0	0	0	0	1	0	0	0	0	0	0	0	0	0	0	0	0	0	0	0	0	0	0	0	0	0	0
Bacteria;Fusobacteria;Fusobacteriia;Fusobacteriales;Fusobacteriaceae;Fusobacterium;	0	0	0	0	0	0	0	0	0	0	0	0	0	1	0	0	0	3	0	0	0	1	0	0	0	0	0	0	0	0	0	0	0	0	0	0
Bacteria;Verrucomicrobia;Verrucomicrobiae;Verrucomicrobiales;Verrucomicrobiaceae;Roseibacillus;	0	0	0	0	0	0	0	0	0	0	0	0	0	3	0	0	0	1	0	0	0	0	0	0	0	3	0	0	0	6	0	0	0	2	0	0
Bacteria;Bacteroidetes;Sphingobacteriia;Sphingobacteriales;AKYH767;unclassified;	0	0	0	0	0	0	0	0	0	0	0	0	0	2	0	0	0	1	0	0	0	0	0	0	0	13	0	0	0	12	0	0	0	4	0	0
Bacteria;Bacteroidetes;Bacteroidia;Bacteroidales;Porphyromonadaceae;Parabacteroides;	0	0	0	0	0	0	0	0	0	0	0	0	0	1	0	0	0	0	0	0	0	4	0	0	0	5	0	0	0	14	0	0	0	12	0	0
Bacteria;Proteobacteria;Alphaproteobacteria;Rhodospirillales;Rhodospirillaceae;Magnetospirillum;	0	0	0	0	0	0	0	0	0	0	0	0	0	1	0	0	0	0	0	0	0	0	0	0	0	0	0	0	0	1	0	0	0	2	0	0
Bacteria;Proteobacteria;Alphaproteobacteria;Rhizobiales;Xanthobacteraceae;Variibacter;	0	0	0	0	0	0	0	0	0	0	0	0	0	3	0	0	0	0	0	0	0	2	0	0	0	31	0	0	0	11	0	0	0	28	0	0
Bacteria;Spirochaetae;Spirochaetes;Spirochaetales;Leptospiraceae;Turneriella;	0	0	0	0	0	0	0	0	0	0	0	0	0	1	0	0	0	2	0	0	0	0	0	0	0	6	0	0	0	0	0	0	0	2	0	0
Bacteria;Deinococcus-Thermus;Deinococci;Deinococcales;Deinococcaceae;Deinococcus;	0	0	0	0	0	0	0	0	0	0	0	0	0	2	0	0	0	3	0	0	0	1	0	0	0	26	0	9	0	32	0	6	0	60	0	7
Bacteria;Proteobacteria;Betaproteobacteria;Neisseriales;Neisseriaceae;Snodgrassella;	0	0	0	0	0	0	0	0	0	0	0	0	0	1	0	0	0	0	0	0	0	0	0	0	0	3	0	0	0	0	0	0	0	2	0	0
Bacteria;Proteobacteria;Alphaproteobacteria;Rhodospirillales;JG37-AG-20;unclassified;	0	0	0	0	0	0	0	0	0	0	0	0	0	2	0	0	0	0	0	0	0	0	0	0	0	4	0	0	0	5	0	0	0	3	0	0
Bacteria;Bacteroidetes;Flavobacteriia;Flavobacteriales;Flavobacteriaceae;Salegentibacter;	0	0	0	0	0	0	0	0	0	0	0	0	0	3	0	0	0	1	0	0	0	11	0	0	0	0	0	0	0	0	0	0	0	0	0	0
Bacteria;Proteobacteria;Gammaproteobacteria;34P16;unclassified;unclassified;	0	0	0	0	0	0	0	0	0	0	0	0	0	2	0	0	0	0	0	0	0	0	0	0	0	0	0	0	0	0	0	0	0	0	0	0
Bacteria;Proteobacteria;Deltaproteobacteria;Myxococcales;bacteriap25;unclassified;	0	0	0	0	0	0	0	0	0	0	0	0	0	2	0	0	0	0	0	0	0	0	0	0	0	0	0	0	0	0	0	0	0	0	0	0
Bacteria;Firmicutes;Clostridia;Clostridiales;Lachnospiraceae;Tyzzerella_3;	0	0	0	0	0	0	0	0	0	0	0	0	0	2	0	0	0	9	0	0	0	3	0	0	0	19	0	0	0	11	0	0	0	29	0	0
Bacteria;Chlamydiae;Chlamydiae;Chlamydiales;unclassified;unclassified;	0	0	0	0	0	0	0	0	0	0	0	0	0	1	0	0	0	0	0	0	0	4	0	0	0	0	0	0	0	1	0	0	0	2	0	0
Bacteria;Proteobacteria;Gammaproteobacteria;Xanthomonadales;Xanthomonadaceae;Luteibacter;	0	0	0	0	0	0	0	0	0	0	0	0	0	2	0	0	0	0	0	0	0	0	0	0	0	2	0	0	0	1	0	0	0	0	0	0
Bacteria;Firmicutes;Clostridia;Clostridiales;Ruminococcaceae;Anaerofilum;	0	0	0	0	0	0	0	0	0	0	0	0	0	2	0	0	0	0	0	0	0	0	0	0	0	0	0	0	0	0	0	0	0	0	0	0
Bacteria;Bacteroidetes;Sphingobacteriia;Sphingobacteriales;Saprospiraceae;Lewinella;	0	0	0	0	0	0	0	0	0	0	0	0	0	1	0	0	0	0	0	0	0	0	0	0	0	0	0	0	0	0	0	0	0	0	0	0
Bacteria;Proteobacteria;Alphaproteobacteria;Rhodobacterales;Rhodobacteraceae;Rubribacterium;	0	0	0	0	0	0	0	0	0	0	0	0	0	1	0	0	0	14	0	0	0	0	0	0	0	0	0	0	0	0	0	0	0	0	0	0
Bacteria;Proteobacteria;Alphaproteobacteria;Rhizobiales;JG34-KF-361;unclassified;	0	0	0	0	0	0	0	0	0	0	0	0	0	1	0	0	0	0	0	0	0	0	0	0	0	6	0	0	0	2	0	0	0	8	0	0
Bacteria;Firmicutes;Clostridia;Clostridiales;Clostridiaceae_1;Fonticella;	0	0	0	0	0	0	0	0	0	0	0	0	0	1	0	0	0	3	0	0	0	2	0	0	0	0	0	0	0	9	0	0	0	4	0	0
Bacteria;Firmicutes;Clostridia;Clostridiales;Clostridiales_vadinBB60_group;unclassified;	0	0	0	0	0	0	0	0	0	0	0	0	0	1	0	0	0	0	0	0	0	0	0	0	0	2	0	0	0	0	0	0	0	0	0	0
Bacteria;Proteobacteria;Betaproteobacteria;Burkholderiales;Comamonadaceae;Lampropedia;	0	0	0	0	0	0	0	0	0	0	0	0	0	0	6	0	0	0	0	0	0	0	0	0	0	0	0	0	0	0	0	0	0	0	0	0
Bacteria;Proteobacteria;Gammaproteobacteria;Pseudomonadales;Pseudomonadaceae;Azorhizophilus;	0	0	0	0	0	0	0	0	0	0	0	0	0	0	2	0	0	0	0	0	0	0	0	0	0	0	1	0	0	0	0	0	0	0	0	0
Bacteria;Proteobacteria;Betaproteobacteria;Burkholderiales;Oxalobacteraceae;Telluria;	0	0	0	0	0	0	0	0	0	0	0	0	0	0	0	1	0	0	0	1	0	0	0	0	0	0	0	0	0	0	0	0	0	0	0	0
Bacteria;Bacteroidetes;Flavobacteriia;Flavobacteriales;Flavobacteriaceae;Empedobacter;	0	0	0	0	0	0	0	0	0	0	0	0	0	0	0	2	0	0	0	0	0	0	0	0	0	0	0	27	0	0	0	55	0	0	0	4
Bacteria;Proteobacteria;Betaproteobacteria;Burkholderiales;Comamonadaceae;Malikia;	0	0	0	0	0	0	0	0	0	0	0	0	0	0	0	2	0	0	0	0	0	0	0	0	0	0	0	0	0	0	0	0	0	0	0	0
Bacteria;Proteobacteria;Gammaproteobacteria;Enterobacteriales;Enterobacteriaceae;Enterobacter;	0	0	0	0	0	0	0	0	0	0	0	0	0	0	0	5	0	0	0	0	0	0	0	0	0	0	0	0	0	0	2	0	0	0	0	0
Bacteria;Firmicutes;Bacilli;RS-F29;unclassified;unclassified;	0	0	0	0	0	0	0	0	0	0	0	0	0	0	0	2	0	0	0	2	0	0	0	4	0	0	0	0	0	0	0	0	0	0	0	0
Bacteria;Proteobacteria;Betaproteobacteria;Burkholderiales;Comamonadaceae;Roseateles;	0	0	0	0	0	0	0	0	0	0	0	0	0	0	0	2	0	0	0	0	0	0	0	0	0	0	0	3	0	0	0	0	0	0	0	0
Bacteria;Bacteroidetes;Sphingobacteriia;Sphingobacteriales;Sphingobacteriaceae;Arcticibacter;	0	0	0	0	0	0	0	0	0	0	0	0	0	0	0	3	0	0	0	0	0	4	0	2	0	2	0	0	0	0	0	0	0	4	0	0
Bacteria;Proteobacteria;Alphaproteobacteria;Rhizobiales;Brucellaceae;Ochrobactrum;	0	0	0	0	0	0	0	0	0	0	0	0	0	0	0	0	6	0	0	0	0	0	0	0	6	0	0	11	17	0	0	28	2	0	0	39
Bacteria;Proteobacteria;Gammaproteobacteria;Aeromonadales;Succinivibrionaceae;Anaerobiospirillum;	0	0	0	0	0	0	0	0	0	0	0	0	0	0	0	0	0	7	0	0	0	0	0	0	0	0	0	0	0	0	0	0	0	0	0	0
Bacteria;Firmicutes;Bacilli;Lactobacillales;Aerococcaceae;Facklamia;	0	0	0	0	0	0	0	0	0	0	0	0	0	0	0	0	0	7	0	0	0	0	0	0	0	0	0	0	0	0	0	0	0	5	0	0
Bacteria;Firmicutes;Clostridia;Clostridiales;Peptostreptococcaceae;Intestinibacter;	0	0	0	0	0	0	0	0	0	0	0	0	0	0	0	0	0	12	0	0	0	0	0	0	0	1	0	0	0	0	0	0	0	0	0	0
Bacteria;Proteobacteria;Deltaproteobacteria;Desulfobacterales;Nitrospinaceae;unclassified;	0	0	0	0	0	0	0	0	0	0	0	0	0	0	0	0	0	6	0	0	0	0	0	0	0	0	0	0	0	0	0	0	0	1	0	0
Archaea;Euryarchaeota;Methanomicrobia;Methanomicrobiales;Methanoregulaceae;Methanoregula;	0	0	0	0	0	0	0	0	0	0	0	0	0	0	0	0	0	30	0	0	0	1	0	0	0	2	0	0	0	5	0	0	0	10	0	0
Bacteria;Firmicutes;Bacilli;Bacillales;Staphylococcaceae;Jeotgalicoccus;	0	0	0	0	0	0	0	0	0	0	0	0	0	0	0	0	0	13	0	0	0	0	0	0	0	4	0	0	0	1	0	0	0	6	0	0
Bacteria;Proteobacteria;Alphaproteobacteria;Rickettsiales;Anaplasmataceae;Candidatus_Neoehrlichia;	0	0	0	0	0	0	0	0	0	0	0	0	0	0	0	0	0	3	0	0	0	0	0	0	0	0	0	0	0	0	0	0	0	0	0	0
Bacteria;Proteobacteria;Deltaproteobacteria;Desulfobacterales;Desulfobacteraceae;unclassified;	0	0	0	0	0	0	0	0	0	0	0	0	0	0	0	0	0	7	0	0	0	1	0	0	0	1	0	0	0	7	0	0	0	2	0	0
Bacteria;Proteobacteria;Alphaproteobacteria;Rhizobiales;Rhizobiales_Incertae_Sedis;Alsobacter;	0	0	0	0	0	0	0	0	0	0	0	0	0	0	0	0	0	3	0	0	0	0	0	0	0	2	0	0	0	0	0	0	0	0	0	0
Bacteria;Proteobacteria;Gammaproteobacteria;Thiotrichales;Piscirickettsiaceae;Methylophaga;	0	0	0	0	0	0	0	0	0	0	0	0	0	0	0	0	0	4	0	0	0	2	0	0	0	0	0	0	0	0	0	0	0	0	0	0
Bacteria;Bacteroidetes;Cytophagia;Cytophagales;Cytophagaceae;Dyadobacter;	0	0	0	0	0	0	0	0	0	0	0	0	0	0	0	0	0	2	0	0	0	2	0	0	0	20	0	0	0	12	0	4	0	9	0	0
Bacteria;Actinobacteria;Actinobacteria;Corynebacteriales;Corynebacteriaceae;unclassified;	0	0	0	0	0	0	0	0	0	0	0	0	0	0	0	0	0	6	0	0	0	2	0	0	0	0	0	0	0	0	0	0	0	4	0	0
Bacteria;Firmicutes;Clostridia;Clostridiales;Peptostreptococcaceae;unclassified;	0	0	0	0	0	0	0	0	0	0	0	0	0	0	0	0	0	2	0	0	0	5	0	0	0	1	0	0	0	2	0	0	0	0	0	0
Bacteria;Spirochaetae;Spirochaetes;Spirochaetales;Spirochaetaceae;Treponema;	0	0	0	0	0	0	0	0	0	0	0	0	0	0	0	0	0	3	0	0	0	0	0	0	0	2	0	0	0	1	0	0	0	4	0	0
Bacteria;Planctomycetes;Planctomycetacia;Planctomycetales;Planctomycetaceae;Pir4_lineage;	0	0	0	0	0	0	0	0	0	0	0	0	0	0	0	0	0	4	0	0	0	4	0	0	0	0	0	0	0	0	0	0	0	0	0	0
Archaea;Aenigmarchaeota;Aenigmarchaeota_Incertae_Sedis;Unknown_Order;Unknown_Family;Candidatus_Aenigmarchaeum;	0	0	0	0	0	0	0	0	0	0	0	0	0	0	0	0	0	24	0	0	0	0	0	0	0	0	0	0	0	0	0	0	0	0	0	0
Bacteria;Actinobacteria;Coriobacteriia;Coriobacteriales;Coriobacteriaceae;Collinsella;	0	0	0	0	0	0	0	0	0	0	0	0	0	0	0	0	0	6	0	0	0	0	0	0	0	0	0	0	0	0	0	0	0	2	0	0
Bacteria;Actinobacteria;Actinobacteria;Micrococcales;Cellulomonadaceae;Actinotalea;	0	0	0	0	0	0	0	0	0	0	0	0	0	0	0	0	0	5	0	0	0	0	0	0	0	3	0	0	0	0	0	0	0	0	0	0
Bacteria;Firmicutes;Clostridia;Clostridiales;Ruminococcaceae;Subdoligranulum;	0	0	0	0	0	0	0	0	0	0	0	0	0	0	0	0	0	1	0	0	0	0	0	0	0	6	0	0	0	3	0	0	0	4	0	0
Bacteria;Proteobacteria;Betaproteobacteria;Burkholderiales;Comamonadaceae;Albidiferax;	0	0	0	0	0	0	0	0	0	0	0	0	0	0	0	0	0	17	0	0	0	5	0	0	0	3	0	9	0	72	0	0	0	0	0	0
Bacteria;Proteobacteria;Deltaproteobacteria;Oligoflexales;Oligoflexaceae;Oligoflexus;	0	0	0	0	0	0	0	0	0	0	0	0	0	0	0	0	0	12	0	0	0	0	0	0	0	3	0	0	0	0	0	0	0	0	0	0
Bacteria;Deferribacteres;Deferribacteres;Deferribacterales;Deferribacteraceae;Mucispirillum;	0	0	0	0	0	0	0	0	0	0	0	0	0	0	0	0	0	2	0	0	0	2	0	0	0	0	0	0	0	0	0	0	0	0	0	0
Bacteria;Proteobacteria;Betaproteobacteria;Burkholderiales;Comamonadaceae;Leptothrix;	0	0	0	0	0	0	0	0	0	0	0	0	0	0	0	0	0	18	0	0	0	0	0	0	0	7	0	0	0	96	0	0	0	3	0	0
Bacteria;Actinobacteria;Actinobacteria;Frankiales;Geodermatophilaceae;Blastococcus;	0	0	0	0	0	0	0	0	0	0	0	0	0	0	0	0	0	4	0	0	0	0	0	0	0	4	0	0	0	8	0	0	0	7	0	0
Bacteria;Proteobacteria;Betaproteobacteria;Burkholderiales;Comamonadaceae;Aquincola;	0	0	0	0	0	0	0	0	0	0	0	0	0	0	0	0	0	5	0	0	0	0	0	0	0	0	0	0	0	0	0	0	0	2	0	0
Bacteria;Proteobacteria;Gammaproteobacteria;Oceanospirillales;Halomonadaceae;Halomonas;	0	0	0	0	0	0	0	0	0	0	0	0	0	0	0	0	0	3	0	0	0	0	0	0	0	2	0	0	0	0	0	0	0	0	0	0
Bacteria;Firmicutes;Clostridia;Clostridiales;Ruminococcaceae;Ruminococcus_1;	0	0	0	0	0	0	0	0	0	0	0	0	0	0	0	0	0	7	0	0	0	0	0	0	0	0	0	0	0	2	0	0	0	8	0	0
Bacteria;Proteobacteria;Alphaproteobacteria;Rhizobiales;D05-2;unclassified;	0	0	0	0	0	0	0	0	0	0	0	0	0	0	0	0	0	4	0	0	0	0	0	0	0	0	0	0	0	0	0	0	0	0	0	0
Bacteria;Proteobacteria;Alphaproteobacteria;Rhodospirillales;Rhodospirillaceae;Defluviicoccus;	0	0	0	0	0	0	0	0	0	0	0	0	0	0	0	0	0	2	0	0	0	6	0	0	0	2	0	0	0	5	0	0	0	5	0	0
Bacteria;Proteobacteria;Betaproteobacteria;Burkholderiales;Burkholderiaceae;Burkholderia;	0	0	0	0	0	0	0	0	0	0	0	0	0	0	0	0	0	6	0	0	0	2	0	0	0	0	0	0	0	0	0	0	0	0	0	0
Bacteria;Proteobacteria;Betaproteobacteria;Nitrosomonadales;unclassified;unclassified;	0	0	0	0	0	0	0	0	0	0	0	0	0	0	0	0	0	7	0	0	0	0	0	0	0	0	0	0	0	0	0	0	0	2	0	0
Archaea;Thaumarchaeota;Marine_Group_I;Unknown_Order;Unknown_Family;Candidatus_Nitrosoarchaeum;	0	0	0	0	0	0	0	0	0	0	0	0	0	0	0	0	0	22	0	0	0	0	0	0	0	3	0	0	0	7	0	0	0	19	0	0
Bacteria;Proteobacteria;Alphaproteobacteria;Rickettsiales;TK34;unclassified;	0	0	0	0	0	0	0	0	0	0	0	0	0	0	0	0	0	1	0	0	0	0	0	0	0	9	0	0	0	12	0	0	0	1	0	0
Bacteria;Proteobacteria;Gammaproteobacteria;Thiotrichales;Thiotrichales_Incertae_Sedis;unclassified;	0	0	0	0	0	0	0	0	0	0	0	0	0	0	0	0	0	2	0	0	0	0	0	0	0	0	0	0	0	0	0	0	0	0	0	0
Archaea;Euryarchaeota;Thermoplasmata;Thermoplasmatales;ASC21;unclassified;	0	0	0	0	0	0	0	0	0	0	0	0	0	0	0	0	0	23	0	0	0	0	0	0	0	1	0	0	0	0	0	0	0	3	0	0
Bacteria;Chloroflexi;Chloroflexia;Herpetosiphonales;Herpetosiphonaceae;Herpetosiphon;	0	0	0	0	0	0	0	0	0	0	0	0	0	0	0	0	0	13	0	0	0	0	0	0	0	4	0	0	0	6	0	0	0	9	0	0
Bacteria;Bacteroidetes;Cytophagia;Cytophagales;Cytophagaceae;Flexibacter;	0	0	0	0	0	0	0	0	0	0	0	0	0	0	0	0	0	4	0	0	0	4	0	0	0	2	0	0	0	1	0	0	0	0	0	0
Bacteria;Cyanobacteria;Cyanobacteria;SubsectionIII;FamilyI;Prochlorothrix;	0	0	0	0	0	0	0	0	0	0	0	0	0	0	0	0	0	4	0	0	0	0	0	0	0	0	0	0	0	0	0	0	0	0	0	0
Bacteria;Firmicutes;Clostridia;Clostridiales;Lachnospiraceae;Incertae_Sedis;	0	0	0	0	0	0	0	0	0	0	0	0	0	0	0	0	0	2	0	0	0	0	0	0	0	5	0	0	0	6	0	0	0	12	0	0
Bacteria;Acidobacteria;Acidobacteria;Subgroup_4;RB41;unclassified;	0	0	0	0	0	0	0	0	0	0	0	0	0	0	0	0	0	3	0	0	0	0	0	0	0	36	0	0	0	22	0	0	0	33	0	0
Bacteria;Verrucomicrobia;S-BQ2-57_soil_group;unclassified;unclassified;unclassified;	0	0	0	0	0	0	0	0	0	0	0	0	0	0	0	0	0	8	0	0	0	2	0	0	0	0	0	0	0	3	0	0	0	0	0	0
Bacteria;Proteobacteria;Gammaproteobacteria;Xanthomonadales;Xanthomonadaceae;Luteimonas;	0	0	0	0	0	0	0	0	0	0	0	0	0	0	0	0	0	3	0	11	0	9	0	0	0	0	0	3	0	0	0	0	0	0	0	6
Bacteria;Verrucomicrobia;Opitutae;Puniceicoccales;Puniceicoccaceae;Cerasicoccus;	0	0	0	0	0	0	0	0	0	0	0	0	0	0	0	0	0	3	0	0	0	0	0	0	0	0	0	0	0	0	0	0	0	0	0	0
Bacteria;Proteobacteria;Betaproteobacteria;Burkholderiales;Comamonadaceae;Xenophilus;	0	0	0	0	0	0	0	0	0	0	0	0	0	0	0	0	0	3	0	0	0	0	0	0	0	0	0	0	0	0	0	0	0	0	0	0
Bacteria;Verrucomicrobia;UA11;unclassified;unclassified;unclassified;	0	0	0	0	0	0	0	0	0	0	0	0	0	0	0	0	0	15	0	0	0	0	0	0	0	2	0	0	0	2	0	0	0	0	0	0
Archaea;Euryarchaeota;Methanomicrobia;Methanomicrobiales;Methanocorpusculaceae;Methanocorpusculum;	0	0	0	0	0	0	0	0	0	0	0	0	0	0	0	0	0	13	0	0	0	0	0	0	0	0	0	0	0	0	0	0	0	0	0	0
Bacteria;Chloroflexi;S085;unclassified;unclassified;unclassified;	0	0	0	0	0	0	0	0	0	0	0	0	0	0	0	0	0	3	0	0	0	6	0	0	0	42	0	0	0	17	0	0	0	60	0	0
Bacteria;Omnitrophica;unclassified;unclassified;unclassified;unclassified;	0	0	0	0	0	0	0	0	0	0	0	0	0	0	0	0	0	2	0	0	0	0	0	0	0	0	0	0	0	0	0	0	0	0	0	0
Bacteria;Proteobacteria;Betaproteobacteria;Burkholderiales;Oxalobacteraceae;Collimonas;	0	0	0	0	0	0	0	0	0	0	0	0	0	0	0	0	0	3	0	0	0	0	0	0	0	0	0	0	0	0	0	0	0	4	0	0
Bacteria;Fibrobacteres;Fibrobacteria;Fibrobacterales;Fibrobacteraceae;unclassified;	0	0	0	0	0	0	0	0	0	0	0	0	0	0	0	0	0	2	0	0	0	0	0	0	0	6	0	0	0	15	0	0	0	9	0	0
Bacteria;Proteobacteria;Betaproteobacteria;Neisseriales;Neisseriaceae;Vitreoscilla;	0	0	0	0	0	0	0	0	0	0	0	0	0	0	0	0	0	5	0	4	0	0	0	0	0	20	0	0	0	23	0	2	0	19	0	0
Bacteria;Proteobacteria;Alphaproteobacteria;BF195;unclassified;unclassified;	0	0	0	0	0	0	0	0	0	0	0	0	0	0	0	0	0	1	0	0	0	0	0	0	0	0	0	0	0	0	0	0	0	0	0	0
Bacteria;Firmicutes;Clostridia;Clostridiales;Defluviitaleaceae;Defluviitaleaceae_UCG-011;	0	0	0	0	0	0	0	0	0	0	0	0	0	0	0	0	0	1	0	0	0	0	0	0	0	0	0	0	0	0	0	0	0	0	0	0
Bacteria;Bacteroidetes;Sphingobacteriia;Sphingobacteriales;Chitinophagaceae;Parasegetibacter;	0	0	0	0	0	0	0	0	0	0	0	0	0	0	0	0	0	2	0	0	0	0	0	0	0	0	0	0	0	0	0	0	0	0	0	0
Bacteria;Firmicutes;Clostridia;Clostridiales;Ruminococcaceae;Ruminococcaceae_UCG-014;	0	0	0	0	0	0	0	0	0	0	0	0	0	0	0	0	0	3	0	0	0	0	0	0	0	5	0	0	0	1	0	0	0	8	0	0
Bacteria;Firmicutes;Clostridia;Clostridiales;Lachnospiraceae;Blautia;	0	0	0	0	0	0	0	0	0	0	0	0	0	0	0	0	0	2	0	0	0	0	0	0	0	54	0	0	0	37	0	0	0	77	0	0
Bacteria;Proteobacteria;Alphaproteobacteria;Rhizobiales;Hyphomicrobiaceae;Pelagibacterium;	0	0	0	0	0	0	0	0	0	0	0	0	0	0	0	0	0	4	0	0	0	0	0	0	0	0	0	0	0	0	0	0	0	0	0	0
Bacteria;Bacteroidetes;Sphingobacteriia;Sphingobacteriales;Sphingobacteriaceae;Mucilaginibacter;	0	0	0	0	0	0	0	0	0	0	0	0	0	0	0	0	0	1	0	0	0	3	0	0	0	17	0	0	0	28	0	0	0	8	0	0
Bacteria;Bacteroidetes;Flavobacteriia;Flavobacteriales;Flavobacteriaceae;Moheibacter;	0	0	0	0	0	0	0	0	0	0	0	0	0	0	0	0	0	2	0	0	0	0	0	0	0	0	0	0	0	0	0	0	0	0	0	0
Bacteria;Fusobacteria;Fusobacteriia;Fusobacteriales;Leptotrichiaceae;Leptotrichia;	0	0	0	0	0	0	0	0	0	0	0	0	0	0	0	0	0	1	0	0	0	0	0	0	0	4	0	0	0	0	0	0	0	2	0	0
Bacteria;Proteobacteria;Alphaproteobacteria;Sphingomonadales;Erythrobacteraceae;Croceicoccus;	0	0	0	0	0	0	0	0	0	0	0	0	0	0	0	0	0	1	0	0	0	0	0	0	0	0	0	0	0	0	0	0	0	0	0	0
Bacteria;Actinobacteria;MB-A2-108;unclassified;unclassified;unclassified;	0	0	0	0	0	0	0	0	0	0	0	0	0	0	0	0	0	2	0	0	0	0	0	0	0	7	0	0	0	8	0	0	0	3	0	0
Archaea;Thaumarchaeota;South_African_Gold_Mine_Gp_1;unclassified;unclassified;unclassified;	0	0	0	0	0	0	0	0	0	0	0	0	0	0	0	0	0	6	0	0	0	0	0	0	0	0	0	0	0	0	0	0	0	0	0	0
Bacteria;Proteobacteria;Gammaproteobacteria;Xanthomonadales;Xanthomonadaceae;Panacagrimonas;	0	0	0	0	0	0	0	0	0	0	0	0	0	0	0	0	0	2	0	0	0	0	0	0	0	0	0	0	0	0	0	0	0	0	0	0
Bacteria;Chloroflexi;Thermomicrobia;JG30-KF-CM45;unclassified;unclassified;	0	0	0	0	0	0	0	0	0	0	0	0	0	0	0	0	0	2	0	0	0	0	0	0	0	5	0	0	0	3	0	0	0	5	0	0
Bacteria;Proteobacteria;Gammaproteobacteria;Cellvibrionales;Spongiibacteraceae;Oceanicoccus;	0	0	0	0	0	0	0	0	0	0	0	0	0	0	0	0	0	1	0	0	0	0	0	0	0	0	0	0	0	0	0	0	0	0	0	0
Bacteria;Actinobacteria;Actinobacteria;Micrococcales;Jonesiaceae;Jonesia;	0	0	0	0	0	0	0	0	0	0	0	0	0	0	0	0	0	3	0	0	0	0	0	0	0	0	0	0	0	0	0	0	0	0	0	0
Bacteria;Proteobacteria;Gammaproteobacteria;Xanthomonadales;Nevskiaceae;Nevskia;	0	0	0	0	0	0	0	0	0	0	0	0	0	0	0	0	0	2	0	0	0	14	0	0	0	2	0	0	0	3	0	0	0	1	0	0
Bacteria;Cyanobacteria;Cyanobacteria;SubsectionII;FamilyII;Pleurocapsa;	0	0	0	0	0	0	0	0	0	0	0	0	0	0	0	0	0	1	0	0	0	9	0	0	0	20	0	0	0	10	0	0	0	21	0	0
Bacteria;Proteobacteria;Gammaproteobacteria;Chromatiales;Halothiobacillaceae;Thiovirga;	0	0	0	0	0	0	0	0	0	0	0	0	0	0	0	0	0	1	0	0	0	0	0	0	0	0	0	0	0	0	0	0	0	0	0	0
Bacteria;Proteobacteria;Alphaproteobacteria;Rhizobiales;Phyllobacteriaceae;Mesorhizobium;	0	0	0	0	0	0	0	0	0	0	0	0	0	0	0	0	0	1	0	0	0	0	0	0	0	1	0	0	0	6	0	0	0	0	0	0
Bacteria;Bacteroidetes;Sphingobacteriia;Sphingobacteriales;Saprospiraceae;Rubidimonas;	0	0	0	0	0	0	0	0	0	0	0	0	0	0	0	0	0	2	0	0	0	0	0	0	0	0	0	0	0	0	0	0	0	0	0	0
Bacteria;Proteobacteria;Gammaproteobacteria;Methylococcales;CABC2E06;unclassified;	0	0	0	0	0	0	0	0	0	0	0	0	0	0	0	0	0	1	0	0	0	0	0	0	0	1	0	0	0	0	0	0	0	0	0	0
Bacteria;Chloroflexi;unclassified;unclassified;unclassified;unclassified;	0	0	0	0	0	0	0	0	0	0	0	0	0	0	0	0	0	1	0	0	0	0	0	0	0	1	0	0	0	2	0	0	0	8	0	0
Bacteria;Proteobacteria;Gammaproteobacteria;Chromatiales;Halothiobacillaceae;unclassified;	0	0	0	0	0	0	0	0	0	0	0	0	0	0	0	0	0	1	0	0	0	0	0	0	0	0	0	0	0	0	0	0	0	0	0	0
Bacteria;Bacteroidetes;Bacteroidia;Bacteroidales;Rikenellaceae;Rikenellaceae_RC9_gut_group;	0	0	0	0	0	0	0	0	0	0	0	0	0	0	0	0	0	1	0	0	0	0	0	0	0	1	0	0	0	2	0	0	0	0	0	0
Bacteria;Firmicutes;Bacilli;Lactobacillales;Enterococcaceae;unclassified;	0	0	0	0	0	0	0	0	0	0	0	0	0	0	0	0	0	0	5	0	0	0	0	0	0	0	0	0	0	0	0	1	0	0	1	0
Bacteria;Proteobacteria;Betaproteobacteria;UCT_N117;unclassified;unclassified;	0	0	0	0	0	0	0	0	0	0	0	0	0	0	0	0	0	0	0	2	0	0	0	0	0	0	0	0	0	0	0	0	0	0	0	0
Bacteria;Bacteroidetes;Cytophagia;Cytophagales;Cytophagaceae;Adhaeribacter;	0	0	0	0	0	0	0	0	0	0	0	0	0	0	0	0	0	0	0	0	0	1	0	0	0	1	0	0	0	3	0	0	0	1	0	0
Bacteria;Firmicutes;Negativicutes;Selenomonadales;Veillonellaceae;Zymophilus;	0	0	0	0	0	0	0	0	0	0	0	0	0	0	0	0	0	0	0	0	0	1	0	0	0	4	0	0	0	3	0	0	0	10	0	0
Bacteria;Firmicutes;Clostridia;Clostridiales;Ruminococcaceae;Ruminococcaceae_NK4A214_group;	0	0	0	0	0	0	0	0	0	0	0	0	0	0	0	0	0	0	0	0	0	3	0	0	0	3	0	0	0	0	0	0	0	2	0	0
Bacteria;Proteobacteria;Gammaproteobacteria;Legionellales;Coxiellaceae;Diplorickettsia;	0	0	0	0	0	0	0	0	0	0	0	0	0	0	0	0	0	0	0	0	0	7	0	0	0	0	0	0	0	0	0	0	0	0	0	0
Bacteria;Bacteroidetes;Flavobacteriia;Flavobacteriales;Flavobacteriaceae;Chishuiella;	0	0	0	0	0	0	0	0	0	0	0	0	0	0	0	0	0	0	0	0	0	3	0	0	0	0	0	0	0	0	0	0	0	0	0	0
Bacteria;Proteobacteria;Betaproteobacteria;Burkholderiales;Alcaligenaceae;Parasutterella;	0	0	0	0	0	0	0	0	0	0	0	0	0	0	0	0	0	0	0	0	0	2	0	0	0	0	0	0	0	3	0	0	0	2	0	0
Bacteria;Proteobacteria;Alphaproteobacteria;Rhizobiales;Xanthobacteraceae;Ancylobacter;	0	0	0	0	0	0	0	0	0	0	0	0	0	0	0	0	0	0	0	0	0	2	0	0	0	0	0	0	0	1	0	0	0	4	0	0
Bacteria;Proteobacteria;Alphaproteobacteria;Rhodospirillales;Rhodospirillaceae;Pararhodospirillum;	0	0	0	0	0	0	0	0	0	0	0	0	0	0	0	0	0	0	0	0	0	6	0	0	0	0	0	0	0	0	0	0	0	0	0	0
Bacteria;Firmicutes;Bacilli;Bacillales;Bacillaceae;Oceanobacillus;	0	0	0	0	0	0	0	0	0	0	0	0	0	0	0	0	0	0	0	0	0	2	0	0	0	2	0	0	0	0	0	0	0	1	0	0
Bacteria;Firmicutes;Clostridia;Clostridiales;Lachnospiraceae;Lachnospiraceae_NK4A136_group;	0	0	0	0	0	0	0	0	0	0	0	0	0	0	0	0	0	0	0	0	0	11	0	0	0	3	0	0	0	4	0	0	0	18	0	0
Bacteria;Proteobacteria;Gammaproteobacteria;Thiotrichales;EV818SWSAP88;unclassified;	0	0	0	0	0	0	0	0	0	0	0	0	0	0	0	0	0	0	0	0	0	4	0	0	0	2	0	0	0	0	0	0	0	0	0	0
Bacteria;Acidobacteria;Acidobacteria;Subgroup_3;unclassified;unclassified;	0	0	0	0	0	0	0	0	0	0	0	0	0	0	0	0	0	0	0	0	0	2	0	0	0	4	0	0	0	3	0	0	0	2	0	0
Bacteria;Proteobacteria;Deltaproteobacteria;Desulfobacterales;Desulfobacteraceae;SEEP-SRB1;	0	0	0	0	0	0	0	0	0	0	0	0	0	0	0	0	0	0	0	0	0	3	0	0	0	0	0	0	0	0	0	0	0	0	0	0
Bacteria;Proteobacteria;Alphaproteobacteria;Rhizobiales;Rhodobiaceae;Parvibaculum;	0	0	0	0	0	0	0	0	0	0	0	0	0	0	0	0	0	0	0	0	0	8	0	0	0	0	0	0	0	0	0	0	0	0	0	0
Bacteria;Firmicutes;Clostridia;Clostridiales;Lachnospiraceae;Lachnoclostridium_5;	0	0	0	0	0	0	0	0	0	0	0	0	0	0	0	0	0	0	0	0	0	6	0	0	0	0	0	0	0	0	0	0	0	0	0	0
Bacteria;Bacteroidetes;Bacteroidia;Bacteroidia_Incertae_Sedis;Prolixibacteraceae;Prolixibacter;	0	0	0	0	0	0	0	0	0	0	0	0	0	0	0	0	0	0	0	0	0	4	0	0	0	10	0	0	0	4	0	0	0	8	0	0
Bacteria;Firmicutes;Clostridia;Clostridiales;Lachnospiraceae;Pseudobutyrivibrio;	0	0	0	0	0	0	0	0	0	0	0	0	0	0	0	0	0	0	0	0	0	1	0	0	0	51	0	0	0	34	0	0	0	66	0	0
Bacteria;Firmicutes;Negativicutes;Selenomonadales;Veillonellaceae;Dialister;	0	0	0	0	0	0	0	0	0	0	0	0	0	0	0	0	0	0	0	0	0	2	0	0	0	7	0	0	0	11	0	0	0	16	0	0
Bacteria;Firmicutes;Clostridia;Clostridiales;Lachnospiraceae;[Eubacterium]_ruminantium_group;	0	0	0	0	0	0	0	0	0	0	0	0	0	0	0	0	0	0	0	0	0	3	0	0	0	2	0	0	0	1	0	0	0	5	0	0
Bacteria;Cloacimonetes;unclassified;unclassified;unclassified;unclassified;	0	0	0	0	0	0	0	0	0	0	0	0	0	0	0	0	0	0	0	0	0	3	0	0	0	0	0	0	0	0	0	0	0	0	0	0
Bacteria;Proteobacteria;Deltaproteobacteria;Myxococcales;Nannocystaceae;unclassified;	0	0	0	0	0	0	0	0	0	0	0	0	0	0	0	0	0	0	0	0	0	3	0	0	0	8	0	0	0	10	0	0	0	4	0	0
Bacteria;Bacteroidetes;Cytophagia;Cytophagales;Flammeovirgaceae;Candidatus_Amoebophilus;	0	0	0	0	0	0	0	0	0	0	0	0	0	0	0	0	0	0	0	0	0	2	0	0	0	0	0	0	0	0	0	0	0	0	0	0
Bacteria;Bacteroidetes;Bacteroidia;Bacteroidales;Bacteroidales_RF16_group;unclassified;	0	0	0	0	0	0	0	0	0	0	0	0	0	0	0	0	0	0	0	0	0	3	0	0	0	0	0	0	0	0	0	0	0	0	0	0
Bacteria;Bacteroidetes;Cytophagia;Order_II;Rhodothermaceae;unclassified;	0	0	0	0	0	0	0	0	0	0	0	0	0	0	0	0	0	0	0	0	0	5	0	0	0	0	0	0	0	6	0	0	0	6	0	0
Bacteria;Proteobacteria;Alphaproteobacteria;Rhodospirillales;Rhodospirillaceae;Magnetovibrio;	0	0	0	0	0	0	0	0	0	0	0	0	0	0	0	0	0	0	0	0	0	5	0	0	0	0	0	0	0	0	0	0	0	0	0	0
Bacteria;Synergistetes;Synergistia;Synergistales;Synergistaceae;Lactivibrio;	0	0	0	0	0	0	0	0	0	0	0	0	0	0	0	0	0	0	0	0	0	2	0	0	0	1	0	0	0	0	0	0	0	0	0	0
Bacteria;Firmicutes;Clostridia;Clostridiales;Peptococcaceae;Desulfosporosinus;	0	0	0	0	0	0	0	0	0	0	0	0	0	0	0	0	0	0	0	0	0	3	0	0	0	10	0	0	0	5	0	0	0	17	0	0
Bacteria;Firmicutes;Negativicutes;Selenomonadales;Veillonellaceae;Anaerosinus;	0	0	0	0	0	0	0	0	0	0	0	0	0	0	0	0	0	0	0	0	0	1	0	0	0	0	0	0	0	0	0	0	0	0	0	0
Bacteria;Proteobacteria;Alphaproteobacteria;Rhizobiales;Methylobacteriaceae;Microvirga;	0	0	0	0	0	0	0	0	0	0	0	0	0	0	0	0	0	0	0	0	0	3	0	0	0	0	0	0	0	2	0	0	0	1	0	0
Bacteria;Proteobacteria;Betaproteobacteria;Burkholderiales;Comamonadaceae;Hylemonella;	0	0	0	0	0	0	0	0	0	0	0	0	0	0	0	0	0	0	0	0	0	2	0	0	0	0	0	0	0	0	0	0	0	0	0	0
Bacteria;Firmicutes;Clostridia;Clostridiales;Lachnospiraceae;Fusicatenibacter;	0	0	0	0	0	0	0	0	0	0	0	0	0	0	0	0	0	0	0	0	0	3	0	0	0	19	0	0	0	6	0	0	0	17	0	0
Bacteria;Planctomycetes;unclassified;unclassified;unclassified;unclassified;	0	0	0	0	0	0	0	0	0	0	0	0	0	0	0	0	0	0	0	0	0	1	0	0	0	0	0	0	0	0	0	0	0	0	0	0
Bacteria;Firmicutes;Negativicutes;Selenomonadales;Veillonellaceae;Anaerovibrio;	0	0	0	0	0	0	0	0	0	0	0	0	0	0	0	0	0	0	0	0	0	3	0	0	0	0	0	0	0	0	0	0	0	0	0	0
Bacteria;Proteobacteria;Alphaproteobacteria;Rickettsiales;SM1B06;unclassified;	0	0	0	0	0	0	0	0	0	0	0	0	0	0	0	0	0	0	0	0	0	2	0	0	0	0	0	0	0	0	0	0	0	0	0	0
Bacteria;Planctomycetes;Phycisphaerae;CCM11a;unclassified;unclassified;	0	0	0	0	0	0	0	0	0	0	0	0	0	0	0	0	0	0	0	0	0	1	0	0	0	3	0	0	0	10	0	0	0	0	0	0
Bacteria;Actinobacteria;Actinobacteria;Propionibacteriales;Propionibacteriaceae;Tessaracoccus;	0	0	0	0	0	0	0	0	0	0	0	0	0	0	0	0	0	0	0	0	0	1	0	0	0	0	0	0	0	0	0	0	0	0	0	0
Bacteria;Firmicutes;Clostridia;Clostridiales;Peptostreptococcaceae;Peptoclostridium;	0	0	0	0	0	0	0	0	0	0	0	0	0	0	0	0	0	0	0	0	0	3	0	0	0	0	0	0	0	0	0	0	0	0	0	0
Bacteria;Bacteroidetes;Bacteroidia;Bacteroidales;Porphyromonadaceae;Petrimonas;	0	0	0	0	0	0	0	0	0	0	0	0	0	0	0	0	0	0	0	0	0	2	0	0	0	2	0	0	0	0	0	0	0	0	0	0
Bacteria;Proteobacteria;Deltaproteobacteria;Myxococcales;KD3-10;unclassified;	0	0	0	0	0	0	0	0	0	0	0	0	0	0	0	0	0	0	0	0	0	2	0	0	0	0	0	0	0	3	0	0	0	2	0	0
Bacteria;Firmicutes;Erysipelotrichia;Erysipelotrichales;Erysipelotrichaceae;Erysipelatoclostridium;	0	0	0	0	0	0	0	0	0	0	0	0	0	0	0	0	0	0	0	0	0	5	0	0	0	0	0	0	0	0	0	0	0	1	0	0
Bacteria;Proteobacteria;Deltaproteobacteria;Syntrophobacterales;Syntrophaceae;Smithella;	0	0	0	0	0	0	0	0	0	0	0	0	0	0	0	0	0	0	0	0	0	2	0	0	0	0	0	0	0	1	0	0	0	1	0	0
Bacteria;Proteobacteria;Deltaproteobacteria;Desulfurellales;Desulfurellaceae;unclassified;	0	0	0	0	0	0	0	0	0	0	0	0	0	0	0	0	0	0	0	0	0	1	0	0	0	0	0	0	0	2	0	0	0	7	0	0
Bacteria;Bacteroidetes;Bacteroidia;Bacteroidales;Prevotellaceae;Prevotella_9;	0	0	0	0	0	0	0	0	0	0	0	0	0	0	0	0	0	0	0	0	0	3	0	0	0	25	0	0	0	12	0	0	0	15	0	0
Bacteria;Proteobacteria;Gammaproteobacteria;Aeromonadales;Succinivibrionaceae;unclassified;	0	0	0	0	0	0	0	0	0	0	0	0	0	0	0	0	0	0	0	0	0	1	0	0	0	0	0	0	0	0	0	0	0	0	0	0
Bacteria;Proteobacteria;Alphaproteobacteria;Rhodobacterales;Rhodobacteraceae;Oceanibulbus;	0	0	0	0	0	0	0	0	0	0	0	0	0	0	0	0	0	0	0	0	0	3	0	0	0	0	0	0	0	0	0	0	0	0	0	0
Bacteria;Firmicutes;Bacilli;Lactobacillales;Lactobacillaceae;Lactobacillus;	0	0	0	0	0	0	0	0	0	0	0	0	0	0	0	0	0	0	0	0	0	2	0	0	0	8	0	0	0	10	0	0	0	26	0	0
Bacteria;Fusobacteria;Fusobacteriia;Fusobacteriales;Leptotrichiaceae;Sebaldella;	0	0	0	0	0	0	0	0	0	0	0	0	0	0	0	0	0	0	0	0	0	2	0	0	0	1	0	0	0	3	0	0	0	7	0	0
Bacteria;Actinobacteria;Actinobacteria;Corynebacteriales;Nocardiaceae;Williamsia;	0	0	0	0	0	0	0	0	0	0	0	0	0	0	0	0	0	0	0	0	0	1	0	0	0	0	0	0	0	0	0	0	0	0	0	0
Bacteria;Proteobacteria;Alphaproteobacteria;Rickettsiales;Rickettsiales_Incertae_Sedis;Candidatus_Lariskella;	0	0	0	0	0	0	0	0	0	0	0	0	0	0	0	0	0	0	0	0	0	1	0	0	0	0	0	0	0	2	0	0	0	0	0	0
Bacteria;Proteobacteria;Alphaproteobacteria;Rhodospirillales;Rhodospirillaceae;Thalassospira;	0	0	0	0	0	0	0	0	0	0	0	0	0	0	0	0	0	0	0	0	0	2	0	0	0	1	0	0	0	0	0	0	0	3	0	0
Bacteria;Actinobacteria;Rubrobacteria;Rubrobacterales;Rubrobacteriaceae;Rubrobacter;	0	0	0	0	0	0	0	0	0	0	0	0	0	0	0	0	0	0	0	0	0	2	0	0	0	0	0	0	0	0	0	0	0	0	0	0
Bacteria;Proteobacteria;Betaproteobacteria;Neisseriales;Neisseriaceae;Paludibacterium;	0	0	0	0	0	0	0	0	0	0	0	0	0	0	0	0	0	0	0	0	0	1	0	0	0	0	0	0	0	0	0	0	0	0	0	0
Bacteria;Proteobacteria;Deltaproteobacteria;Myxococcales;UASB-TL25;unclassified;	0	0	0	0	0	0	0	0	0	0	0	0	0	0	0	0	0	0	0	0	0	1	0	0	0	0	0	0	0	0	0	0	0	0	0	0
Bacteria;Firmicutes;Clostridia;Clostridiales;Ruminococcaceae;Saccharofermentans;	0	0	0	0	0	0	0	0	0	0	0	0	0	0	0	0	0	0	0	0	0	1	0	0	0	0	0	0	0	1	0	0	0	0	0	0
Bacteria;Proteobacteria;Alphaproteobacteria;Rhizobiales;Xanthobacteraceae;Labrys;	0	0	0	0	0	0	0	0	0	0	0	0	0	0	0	0	0	0	0	0	0	1	0	0	0	2	0	0	0	0	0	0	0	0	0	0
Bacteria;Omnitrophica;NPL-UPA2;unclassified;unclassified;unclassified;	0	0	0	0	0	0	0	0	0	0	0	0	0	0	0	0	0	0	0	0	0	1	0	0	0	0	0	0	0	1	0	0	0	0	0	0
Bacteria;Firmicutes;Clostridia;Clostridiales;Ruminococcaceae;Ruminiclostridium_5;	0	0	0	0	0	0	0	0	0	0	0	0	0	0	0	0	0	0	0	0	0	2	0	0	0	2	0	0	0	4	0	0	0	3	0	0
Bacteria;Cyanobacteria;Cyanobacteria;SubsectionII;FamilyII;Chroococcidiopsis;	0	0	0	0	0	0	0	0	0	0	0	0	0	0	0	0	0	0	0	0	0	1	0	0	0	35	0	0	0	29	0	0	0	72	0	0
Bacteria;Proteobacteria;Deltaproteobacteria;Syntrophobacterales;Syntrophobacteraceae;Syntrophobacter;	0	0	0	0	0	0	0	0	0	0	0	0	0	0	0	0	0	0	0	0	0	2	0	0	0	0	0	0	0	0	0	0	0	0	0	0
Bacteria;Actinobacteria;Actinobacteria;Micrococcales;Beutenbergiaceae;unclassified;	0	0	0	0	0	0	0	0	0	0	0	0	0	0	0	0	0	0	0	0	0	1	0	0	0	4	0	0	0	0	0	0	0	0	0	0
Bacteria;Bacteroidetes;Flavobacteriia;Flavobacteriales;Flavobacteriaceae;Hoppeia;	0	0	0	0	0	0	0	0	0	0	0	0	0	0	0	0	0	0	0	0	0	1	0	0	0	0	0	0	0	0	0	0	0	0	0	0
Bacteria;Proteobacteria;Deltaproteobacteria;Myxococcales;Cystobacteraceae;unclassified;	0	0	0	0	0	0	0	0	0	0	0	0	0	0	0	0	0	0	0	0	0	1	0	0	0	3	0	0	0	6	0	0	0	2	0	0
Bacteria;Planctomycetes;Planctomycetacia;Planctomycetales;Planctomycetaceae;Roseimaritima;	0	0	0	0	0	0	0	0	0	0	0	0	0	0	0	0	0	0	0	0	0	1	0	0	0	0	0	0	0	0	0	0	0	0	0	0
Bacteria;Nitrospirae;Nitrospira;Nitrospirales;Nitrospirales_Incertae_Sedis;Candidatus_Methylomirabilis;	0	0	0	0	0	0	0	0	0	0	0	0	0	0	0	0	0	0	0	0	0	1	0	0	0	0	0	0	0	0	0	0	0	0	0	0
Bacteria;Proteobacteria;Betaproteobacteria;Nitrosomonadales;Gallionellaceae;Gallionella;	0	0	0	0	0	0	0	0	0	0	0	0	0	0	0	0	0	0	0	0	0	1	0	0	0	4	0	0	0	4	0	0	0	1	0	0
Bacteria;Actinobacteria;Actinobacteria;Propionibacteriales;Propionibacteriaceae;Propionibacterium;	0	0	0	0	0	0	0	0	0	0	0	0	0	0	0	0	0	0	0	0	0	1	0	0	0	1	0	0	0	0	0	0	0	0	0	0
Bacteria;Actinobacteria;Actinobacteria;Frankiales;Geodermatophilaceae;Geodermatophilus;	0	0	0	0	0	0	0	0	0	0	0	0	0	0	0	0	0	0	0	0	0	1	0	0	0	0	0	0	0	0	0	0	0	0	0	0
Bacteria;Proteobacteria;Gammaproteobacteria;Xanthomonadales;Solimonadaceae;Polycyclovorans;	0	0	0	0	0	0	0	0	0	0	0	0	0	0	0	0	0	0	0	0	0	0	0	0	0	9	0	0	0	3	0	0	0	3	0	0
Bacteria;Acidobacteria;Acidobacteria;Acidobacteriales;Acidobacteriaceae_;Terriglobus;	0	0	0	0	0	0	0	0	0	0	0	0	0	0	0	0	0	0	0	0	0	0	0	0	0	2	0	0	0	0	0	0	0	0	0	0
Bacteria;Proteobacteria;Gammaproteobacteria;Methylococcales;Methylococcaceae;Methylovulum;	0	0	0	0	0	0	0	0	0	0	0	0	0	0	0	0	0	0	0	0	0	0	0	0	0	2	0	0	0	0	0	0	0	0	0	0
Bacteria;Proteobacteria;Deltaproteobacteria;Myxococcales;mle1-27;unclassified;	0	0	0	0	0	0	0	0	0	0	0	0	0	0	0	0	0	0	0	0	0	0	0	0	0	10	0	0	0	3	0	0	0	0	0	0
Bacteria;Nitrospirae;Nitrospira;Nitrospirales;FTL22;unclassified;	0	0	0	0	0	0	0	0	0	0	0	0	0	0	0	0	0	0	0	0	0	0	0	0	0	2	0	0	0	2	0	0	0	1	0	0
Bacteria;Proteobacteria;Alphaproteobacteria;Rhodospirillales;KCM-B-60;unclassified;	0	0	0	0	0	0	0	0	0	0	0	0	0	0	0	0	0	0	0	0	0	0	0	0	0	9	0	0	0	7	0	0	0	4	0	0
Bacteria;Proteobacteria;Alphaproteobacteria;Rhodospirillales;Acetobacteraceae;Endobacter;	0	0	0	0	0	0	0	0	0	0	0	0	0	0	0	0	0	0	0	0	0	0	0	0	0	5	0	0	0	7	0	0	0	2	0	0
Bacteria;Firmicutes;Negativicutes;Selenomonadales;Acidaminococcaceae;unclassified;	0	0	0	0	0	0	0	0	0	0	0	0	0	0	0	0	0	0	0	0	0	0	0	0	0	5	0	0	0	0	0	0	0	11	0	0
Bacteria;Proteobacteria;Deltaproteobacteria;Desulfobacterales;Desulfobacteraceae;Desulforegula;	0	0	0	0	0	0	0	0	0	0	0	0	0	0	0	0	0	0	0	0	0	0	0	0	0	3	0	0	0	1	0	0	0	1	0	0
Bacteria;Firmicutes;Clostridia;Clostridiales;Lachnospiraceae;Roseburia;	0	0	0	0	0	0	0	0	0	0	0	0	0	0	0	0	0	0	0	0	0	0	0	0	0	11	0	0	0	6	0	0	0	6	0	0
Bacteria;Actinobacteria;Actinobacteria;Micrococcales;Cellulomonadaceae;Cellulomonas;	0	0	0	0	0	0	0	0	0	0	0	0	0	0	0	0	0	0	0	0	0	0	0	0	0	2	0	0	0	0	0	0	0	0	0	0
Bacteria;Firmicutes;Clostridia;Clostridiales;Family_XI;Sedimentibacter;	0	0	0	0	0	0	0	0	0	0	0	0	0	0	0	0	0	0	0	0	0	0	0	0	0	1	0	0	0	0	0	0	0	3	0	0
Bacteria;Proteobacteria;Gammaproteobacteria;Orbales;Orbaceae;Gilliamella;	0	0	0	0	0	0	0	0	0	0	0	0	0	0	0	0	0	0	0	0	0	0	0	0	0	4	0	0	0	2	0	0	0	0	0	0
Bacteria;Proteobacteria;Gammaproteobacteria;Xanthomonadales;Xanthomonadaceae;Ignatzschineria;	0	0	0	0	0	0	0	0	0	0	0	0	0	0	0	0	0	0	0	0	0	0	0	0	0	7	0	0	0	7	0	0	0	6	0	0
Bacteria;Proteobacteria;Alphaproteobacteria;Rhodospirillales;KCM-B-15;unclassified;	0	0	0	0	0	0	0	0	0	0	0	0	0	0	0	0	0	0	0	0	0	0	0	0	0	2	0	0	0	0	0	0	0	0	0	0
Bacteria;Proteobacteria;Gammaproteobacteria;Xanthomonadales;Xanthomonadaceae;Dokdonella;	0	0	0	0	0	0	0	0	0	0	0	0	0	0	0	0	0	0	0	0	0	0	0	0	0	15	0	0	0	9	0	0	0	8	0	0
Bacteria;Firmicutes;Clostridia;Clostridiales;Lachnospiraceae;Lachnospiraceae_UCG-004;	0	0	0	0	0	0	0	0	0	0	0	0	0	0	0	0	0	0	0	0	0	0	0	0	0	2	0	0	0	0	0	0	0	7	0	0
Bacteria;Actinobacteria;Actinobacteria;Frankiales;Frankiaceae;unclassified;	0	0	0	0	0	0	0	0	0	0	0	0	0	0	0	0	0	0	0	0	0	0	0	0	0	2	0	0	0	0	0	0	0	0	0	0
Bacteria;Firmicutes;Clostridia;Clostridiales;Clostridiaceae_1;Clostridium_sensu_stricto_9;	0	0	0	0	0	0	0	0	0	0	0	0	0	0	0	0	0	0	0	0	0	0	0	0	0	2	0	0	0	3	0	0	0	3	0	0
Bacteria;Actinobacteria;Actinobacteria;Micrococcales;Microbacteriaceae;Subtercola;	0	0	0	0	0	0	0	0	0	0	0	0	0	0	0	0	0	0	0	0	0	0	0	0	0	3	0	0	0	0	0	0	0	0	0	0
Bacteria;Actinobacteria;Thermoleophilia;Solirubrobacterales;Solirubrobacteraceae;Solirubrobacter;	0	0	0	0	0	0	0	0	0	0	0	0	0	0	0	0	0	0	0	0	0	0	0	0	0	14	0	0	0	11	0	0	0	11	0	0
Bacteria;Firmicutes;Clostridia;Clostridiales;Lachnospiraceae;Lachnoclostridium;	0	0	0	0	0	0	0	0	0	0	0	0	0	0	0	0	0	0	0	0	0	0	0	0	0	21	0	0	0	16	0	0	0	22	0	0
Bacteria;Acidobacteria;Acidobacteria;Subgroup_5;unclassified;unclassified;	0	0	0	0	0	0	0	0	0	0	0	0	0	0	0	0	0	0	0	0	0	0	0	0	0	6	0	0	0	7	0	0	0	10	0	0
Bacteria;Proteobacteria;Deltaproteobacteria;Myxococcales;Polyangiaceae;Byssovorax;	0	0	0	0	0	0	0	0	0	0	0	0	0	0	0	0	0	0	0	0	0	0	0	0	0	9	0	0	0	14	0	0	0	5	0	0
Bacteria;Proteobacteria;Alphaproteobacteria;Rhizobiales;Methylocystaceae;Hansschlegelia;	0	0	0	0	0	0	0	0	0	0	0	0	0	0	0	0	0	0	0	0	0	0	0	0	0	2	0	0	0	0	0	0	0	2	0	0
Bacteria;Proteobacteria;Betaproteobacteria;sl1313;unclassified;unclassified;	0	0	0	0	0	0	0	0	0	0	0	0	0	0	0	0	0	0	0	0	0	0	0	0	0	10	0	0	0	5	0	0	0	4	0	0
Bacteria;Firmicutes;Clostridia;Clostridiales;Lachnospiraceae;Dorea;	0	0	0	0	0	0	0	0	0	0	0	0	0	0	0	0	0	0	0	0	0	0	0	0	0	7	0	0	0	19	0	0	0	32	0	0
Bacteria;Bacteroidetes;Cytophagia;Cytophagales;Cytophagaceae;Runella;	0	0	0	0	0	0	0	0	0	0	0	0	0	0	0	0	0	0	0	0	0	0	0	0	0	2	0	0	0	1	0	0	0	9	0	0
Bacteria;Proteobacteria;Alphaproteobacteria;Rhodospirillales;MND8;unclassified;	0	0	0	0	0	0	0	0	0	0	0	0	0	0	0	0	0	0	0	0	0	0	0	0	0	4	0	0	0	6	0	0	0	9	0	0
Bacteria;Actinobacteria;Actinobacteria;Propionibacteriales;Nocardioidaceae;Marmoricola;	0	0	0	0	0	0	0	0	0	0	0	0	0	0	0	0	0	0	0	0	0	0	0	0	0	10	0	0	0	1	0	0	0	8	0	0
Bacteria;Proteobacteria;Gammaproteobacteria;Cellvibrionales;Porticoccaceae;C1-B045;	0	0	0	0	0	0	0	0	0	0	0	0	0	0	0	0	0	0	0	0	0	0	0	0	0	7	0	0	0	4	0	0	0	0	0	0
Bacteria;Acidobacteria;Holophagae;Subgroup_10;ABS-19;unclassified;	0	0	0	0	0	0	0	0	0	0	0	0	0	0	0	0	0	0	0	0	0	0	0	0	0	12	0	0	0	20	0	0	0	34	0	0
Bacteria;Firmicutes;Negativicutes;Selenomonadales;Veillonellaceae;Megamonas;	0	0	0	0	0	0	0	0	0	0	0	0	0	0	0	0	0	0	0	0	0	0	0	0	0	7	0	0	0	3	0	0	0	5	0	0
Bacteria;Actinobacteria;Actinobacteria;Pseudonocardiales;Pseudonocardiaceae;Pseudonocardia;	0	0	0	0	0	0	0	0	0	0	0	0	0	0	0	0	0	0	0	0	0	0	0	0	0	1	0	0	0	1	0	0	0	9	0	0
Bacteria;Proteobacteria;Alphaproteobacteria;Rhodospirillales;Acetobacteraceae;Roseococcus;	0	0	0	0	0	0	0	0	0	0	0	0	0	0	0	0	0	0	0	0	0	0	0	0	0	17	0	0	0	13	0	0	0	7	0	0
Bacteria;Cyanobacteria;Cyanobacteria;SubsectionIII;FamilyI;Tychonema;	0	0	0	0	0	0	0	0	0	0	0	0	0	0	0	0	0	0	0	0	0	0	0	0	0	13	0	0	0	18	0	0	0	26	0	0
Bacteria;Acidobacteria;Holophagae;Subgroup_10;NS72;unclassified;	0	0	0	0	0	0	0	0	0	0	0	0	0	0	0	0	0	0	0	0	0	0	0	0	0	6	0	0	0	2	0	0	0	2	0	0
Bacteria;Firmicutes;Clostridia;Clostridiales;Family_XIII;Anaerovorax;	0	0	0	0	0	0	0	0	0	0	0	0	0	0	0	0	0	0	0	0	0	0	0	0	0	16	0	0	0	9	0	0	0	11	0	0
Bacteria;Proteobacteria;Alphaproteobacteria;Rickettsiales;EF100-94H03;unclassified;	0	0	0	0	0	0	0	0	0	0	0	0	0	0	0	0	0	0	0	0	0	0	0	0	0	7	0	0	0	9	0	0	0	0	0	0
Bacteria;Firmicutes;Clostridia;Clostridiales;Ruminococcaceae;Ruminiclostridium;	0	0	0	0	0	0	0	0	0	0	0	0	0	0	0	0	0	0	0	0	0	0	0	0	0	4	0	0	0	0	0	0	0	2	0	0
Bacteria;Bacteroidetes;Bacteroidia;Bacteroidales;Porphyromonadaceae;Barnesiella;	0	0	0	0	0	0	0	0	0	0	0	0	0	0	0	0	0	0	0	0	0	0	0	0	0	3	0	0	0	7	0	0	0	2	0	0
Bacteria;Bacteroidetes;Bacteroidia;Bacteroidales;PL-11B8_wastewater-sludge_group;unclassified;	0	0	0	0	0	0	0	0	0	0	0	0	0	0	0	0	0	0	0	0	0	0	0	0	0	2	0	0	0	4	0	0	0	4	0	0
Bacteria;Proteobacteria;Gammaproteobacteria;Aeromonadales;Succinivibrionaceae;Succinivibrio;	0	0	0	0	0	0	0	0	0	0	0	0	0	0	0	0	0	0	0	0	0	0	0	0	0	3	0	0	0	0	0	0	0	1	0	0
Bacteria;Firmicutes;Erysipelotrichia;Erysipelotrichales;Erysipelotrichaceae;Erysipelotrichaceae_UCG-003;	0	0	0	0	0	0	0	0	0	0	0	0	0	0	0	0	0	0	0	0	0	0	0	0	0	3	0	0	0	0	0	0	0	4	0	0
Bacteria;Proteobacteria;Alphaproteobacteria;Rhizobiales;KF-JG30-B3;unclassified;	0	0	0	0	0	0	0	0	0	0	0	0	0	0	0	0	0	0	0	0	0	0	0	0	0	3	0	0	0	8	0	0	0	7	0	0
Bacteria;Chloroflexi;P2-11E;unclassified;unclassified;unclassified;	0	0	0	0	0	0	0	0	0	0	0	0	0	0	0	0	0	0	0	0	0	0	0	0	0	2	0	0	0	0	0	0	0	5	0	0
Bacteria;Deferribacteres;Deferribacteres;Deferribacterales;Deferribacteraceae;unclassified;	0	0	0	0	0	0	0	0	0	0	0	0	0	0	0	0	0	0	0	0	0	0	0	0	0	3	0	0	0	0	0	0	0	2	0	0
Bacteria;Gemmatimonadetes;Gemmatimonadetes;S0134_terrestrial_group;unclassified;unclassified;	0	0	0	0	0	0	0	0	0	0	0	0	0	0	0	0	0	0	0	0	0	0	0	0	0	2	0	0	0	0	0	0	0	0	0	0
Bacteria;Proteobacteria;Gammaproteobacteria;Chromatiales;Chromatiaceae;Nitrosococcus;	0	0	0	0	0	0	0	0	0	0	0	0	0	0	0	0	0	0	0	0	0	0	0	0	0	2	0	0	0	0	0	0	0	0	0	0
Bacteria;Proteobacteria;Betaproteobacteria;Neisseriales;Neisseriaceae;Rivicola;	0	0	0	0	0	0	0	0	0	0	0	0	0	0	0	0	0	0	0	0	0	0	0	0	0	7	0	0	0	5	0	0	0	4	0	0
Bacteria;Proteobacteria;Alphaproteobacteria;Rhizobiales;Rhizobiales_Incertae_Sedis;Nordella;	0	0	0	0	0	0	0	0	0	0	0	0	0	0	0	0	0	0	0	0	0	0	0	0	0	3	0	0	0	2	0	0	0	4	0	0
Bacteria;Acidobacteria;Holophagae;Subgroup_10;unclassified;unclassified;	0	0	0	0	0	0	0	0	0	0	0	0	0	0	0	0	0	0	0	0	0	0	0	0	0	2	0	0	0	5	0	0	0	7	0	0
Bacteria;Firmicutes;Clostridia;Clostridiales;Ruminococcaceae;Ruminococcaceae_UCG-002;	0	0	0	0	0	0	0	0	0	0	0	0	0	0	0	0	0	0	0	0	0	0	0	0	0	5	0	0	0	2	0	0	0	5	0	0
Bacteria;Firmicutes;Bacilli;Lactobacillales;Carnobacteriaceae;Atopostipes;	0	0	0	0	0	0	0	0	0	0	0	0	0	0	0	0	0	0	0	0	0	0	0	0	0	7	0	0	0	12	0	0	0	24	0	0
Bacteria;Actinobacteria;Actinobacteria;Micrococcales;Micrococcaceae;Kocuria;	0	0	0	0	0	0	0	0	0	0	0	0	0	0	0	0	0	0	0	0	0	0	0	0	0	2	0	0	0	0	0	0	0	0	0	0
Bacteria;Firmicutes;Clostridia;Clostridiales;P._palm_C-A_51;unclassified;	0	0	0	0	0	0	0	0	0	0	0	0	0	0	0	0	0	0	0	0	0	0	0	0	0	2	0	0	0	0	0	0	0	0	0	0
Bacteria;Verrucomicrobia;Spartobacteria;Chthoniobacterales;LD29;unclassified;	0	0	0	0	0	0	0	0	0	0	0	0	0	0	0	0	0	0	0	0	0	0	0	0	0	2	0	0	0	2	0	0	0	0	0	0
Bacteria;Bacteroidetes;Cytophagia;Cytophagales;Cytophagaceae;Fibrella;	0	0	0	0	0	0	0	0	0	0	0	0	0	0	0	0	0	0	0	0	0	0	0	0	0	9	0	0	0	9	0	0	0	23	0	0
Bacteria;Proteobacteria;Gammaproteobacteria;Xanthomonadales;Xanthomonadaceae;Chiayiivirga;	0	0	0	0	0	0	0	0	0	0	0	0	0	0	0	0	0	0	0	0	0	0	0	0	0	9	0	0	0	11	0	0	0	3	0	0
Bacteria;Firmicutes;Clostridia;Clostridiales;Ruminococcaceae;Ruminococcaceae_UCG-010;	0	0	0	0	0	0	0	0	0	0	0	0	0	0	0	0	0	0	0	0	0	0	0	0	0	3	0	0	0	1	0	0	0	0	0	0
Bacteria;Firmicutes;Clostridia;Clostridiales;Family_XVIII;unclassified;	0	0	0	0	0	0	0	0	0	0	0	0	0	0	0	0	0	0	0	0	0	0	0	0	0	2	0	0	0	0	0	0	0	0	0	0
Bacteria;Proteobacteria;Alphaproteobacteria;Rhizobiales;Bradyrhizobiaceae;Tardiphaga;	0	0	0	0	0	0	0	0	0	0	0	0	0	0	0	0	0	0	0	0	0	0	0	0	0	4	0	0	0	4	0	0	0	10	0	0
Bacteria;Bacteroidetes;Bacteroidia;Bacteroidales;Porphyromonadaceae;Odoribacter;	0	0	0	0	0	0	0	0	0	0	0	0	0	0	0	0	0	0	0	0	0	0	0	0	0	3	0	0	0	0	0	0	0	0	0	0
Bacteria;Verrucomicrobia;Spartobacteria;Chthoniobacterales;unclassified;unclassified;	0	0	0	0	0	0	0	0	0	0	0	0	0	0	0	0	0	0	0	0	0	0	0	0	0	5	0	0	0	0	0	0	0	1	0	0
Bacteria;Firmicutes;Clostridia;Clostridiales;Lachnospiraceae;Lachnospiraceae_FCS020_group;	0	0	0	0	0	0	0	0	0	0	0	0	0	0	0	0	0	0	0	0	0	0	0	0	0	5	0	0	0	0	0	0	0	1	0	0
Bacteria;Bacteroidetes;Sphingobacteriia;Sphingobacteriales;KD1-131;unclassified;	0	0	0	0	0	0	0	0	0	0	0	0	0	0	0	0	0	0	0	0	0	0	0	0	0	2	0	0	0	2	0	0	0	0	0	0
Bacteria;OC31;unclassified;unclassified;unclassified;unclassified;	0	0	0	0	0	0	0	0	0	0	0	0	0	0	0	0	0	0	0	0	0	0	0	0	0	3	0	0	0	0	0	0	0	0	0	0
Bacteria;Proteobacteria;Alphaproteobacteria;Rhodobacterales;Rhodobacteraceae;Amaricoccus;	0	0	0	0	0	0	0	0	0	0	0	0	0	0	0	0	0	0	0	0	0	0	0	0	0	14	0	0	0	7	0	0	0	14	0	0
Bacteria;Firmicutes;Clostridia;Clostridiales;Clostridiaceae_1;Clostridium_sensu_stricto_12;	0	0	0	0	0	0	0	0	0	0	0	0	0	0	0	0	0	0	0	0	0	0	0	0	0	1	0	0	0	3	0	0	0	2	0	0
Bacteria;Firmicutes;Clostridia;Clostridiales;Lachnospiraceae;Anaerostipes;	0	0	0	0	0	0	0	0	0	0	0	0	0	0	0	0	0	0	0	0	0	0	0	0	0	1	0	0	0	0	0	0	0	2	0	0
Bacteria;Proteobacteria;Alphaproteobacteria;Sphingomonadales;WW2-159;unclassified;	0	0	0	0	0	0	0	0	0	0	0	0	0	0	0	0	0	0	0	0	0	0	0	0	0	7	0	0	0	0	0	0	0	3	0	0
Bacteria;Proteobacteria;Deltaproteobacteria;Myxococcales;Amb-16S-1034;unclassified;	0	0	0	0	0	0	0	0	0	0	0	0	0	0	0	0	0	0	0	0	0	0	0	0	0	1	0	0	0	0	0	0	0	0	0	0
Bacteria;Bacteroidetes;Sphingobacteriia;Sphingobacteriales;S15A-MN91;unclassified;	0	0	0	0	0	0	0	0	0	0	0	0	0	0	0	0	0	0	0	0	0	0	0	0	0	1	0	0	0	0	0	0	0	0	0	0
Bacteria;Bacteroidetes;Bacteroidia;Bacteroidales;Porphyromonadaceae;Microbacter;	0	0	0	0	0	0	0	0	0	0	0	0	0	0	0	0	0	0	0	0	0	0	0	0	0	4	0	0	0	3	0	0	0	0	0	0
Bacteria;Proteobacteria;Deltaproteobacteria;Deltaproteobacteria_Incertae_Sedis;Syntrophorhabdaceae;Syntrophorhabdus;	0	0	0	0	0	0	0	0	0	0	0	0	0	0	0	0	0	0	0	0	0	0	0	0	0	1	0	0	0	0	0	0	0	0	0	0
Bacteria;Bacteroidetes;Cytophagia;Cytophagales;Flammeovirgaceae;Marinoscillum;	0	0	0	0	0	0	0	0	0	0	0	0	0	0	0	0	0	0	0	0	0	0	0	0	0	2	0	0	0	2	0	0	0	0	0	0
Bacteria;Proteobacteria;Betaproteobacteria;Neisseriales;Neisseriaceae;Formivibrio;	0	0	0	0	0	0	0	0	0	0	0	0	0	0	0	0	0	0	0	0	0	0	0	0	0	2	0	0	0	3	0	0	0	0	0	0
Bacteria;Firmicutes;Clostridia;Clostridiales;Ruminococcaceae;Ruminococcaceae_UCG-003;	0	0	0	0	0	0	0	0	0	0	0	0	0	0	0	0	0	0	0	0	0	0	0	0	0	2	0	0	0	0	0	0	0	3	0	0
Bacteria;Actinobacteria;Thermoleophilia;Solirubrobacterales;288-2;unclassified;	0	0	0	0	0	0	0	0	0	0	0	0	0	0	0	0	0	0	0	0	0	0	0	0	0	1	0	0	0	0	0	0	0	0	0	0
Bacteria;Proteobacteria;Alphaproteobacteria;Rhizobiales;Aurantimonadaceae;unclassified;	0	0	0	0	0	0	0	0	0	0	0	0	0	0	0	0	0	0	0	0	0	0	0	0	0	4	0	0	0	2	0	0	0	4	0	0
Bacteria;Firmicutes;Clostridia;Clostridiales;Ruminococcaceae;Anaerobacterium;	0	0	0	0	0	0	0	0	0	0	0	0	0	0	0	0	0	0	0	0	0	0	0	0	0	1	0	0	0	0	0	0	0	0	0	0
Bacteria;Proteobacteria;Gammaproteobacteria;Aeromonadales;Aeromonadaceae;Oceanisphaera;	0	0	0	0	0	0	0	0	0	0	0	0	0	0	0	0	0	0	0	0	0	0	0	0	0	2	0	0	0	0	0	0	0	0	0	0
Bacteria;Proteobacteria;Epsilonproteobacteria;BG.g7;unclassified;unclassified;	0	0	0	0	0	0	0	0	0	0	0	0	0	0	0	0	0	0	0	0	0	0	0	0	0	1	0	0	0	0	0	0	0	0	0	0
Bacteria;Actinobacteria;Actinobacteria;Propionibacteriales;Nocardioidaceae;Kribbella;	0	0	0	0	0	0	0	0	0	0	0	0	0	0	0	0	0	0	0	0	0	0	0	0	0	2	0	0	0	0	0	0	0	2	0	0
Bacteria;Firmicutes;Clostridia;Clostridiales;Lachnospiraceae;Lachnospiraceae_ND3007_group;	0	0	0	0	0	0	0	0	0	0	0	0	0	0	0	0	0	0	0	0	0	0	0	0	0	1	0	0	0	0	0	0	0	3	0	0
Bacteria;Proteobacteria;Alphaproteobacteria;4-Org1-14;unclassified;unclassified;	0	0	0	0	0	0	0	0	0	0	0	0	0	0	0	0	0	0	0	0	0	0	0	0	0	1	0	0	0	3	0	0	0	0	0	0
Bacteria;Firmicutes;Clostridia;Clostridiales;Ruminococcaceae;Oscillibacter;	0	0	0	0	0	0	0	0	0	0	0	0	0	0	0	0	0	0	0	0	0	0	0	0	0	2	0	0	0	0	0	0	0	0	0	0
Bacteria;Firmicutes;Negativicutes;Selenomonadales;Acidaminococcaceae;Phascolarctobacterium;	0	0	0	0	0	0	0	0	0	0	0	0	0	0	0	0	0	0	0	0	0	0	0	0	0	2	0	0	0	0	0	0	0	9	0	0
Bacteria;Proteobacteria;Betaproteobacteria;Burkholderiales;Oxalobacteraceae;Actimicrobium;	0	0	0	0	0	0	0	0	0	0	0	0	0	0	0	0	0	0	0	0	0	0	0	0	0	3	0	0	0	4	0	0	0	4	0	0
Bacteria;Acidobacteria;Acidobacteria;Subgroup_2;unclassified;unclassified;	0	0	0	0	0	0	0	0	0	0	0	0	0	0	0	0	0	0	0	0	0	0	0	0	0	2	0	0	0	3	0	0	0	1	0	0
Bacteria;Proteobacteria;Deltaproteobacteria;Myxococcales;27F-1492R;unclassified;	0	0	0	0	0	0	0	0	0	0	0	0	0	0	0	0	0	0	0	0	0	0	0	0	0	7	0	0	0	2	0	0	0	0	0	0
Bacteria;Actinobacteria;Nitriliruptoria;Euzebyales;Euzebyaceae;Euzebya;	0	0	0	0	0	0	0	0	0	0	0	0	0	0	0	0	0	0	0	0	0	0	0	0	0	1	0	0	0	0	0	0	0	2	0	0
Bacteria;Firmicutes;Erysipelotrichia;Erysipelotrichales;Erysipelotrichaceae;Turicibacter;	0	0	0	0	0	0	0	0	0	0	0	0	0	0	0	0	0	0	0	0	0	0	0	0	0	1	0	0	0	1	0	0	0	0	0	0
Bacteria;Firmicutes;Clostridia;Clostridiales;Lachnospiraceae;Lachnospira;	0	0	0	0	0	0	0	0	0	0	0	0	0	0	0	0	0	0	0	0	0	0	0	0	0	2	0	0	0	0	0	0	0	5	0	0
Bacteria;Proteobacteria;Alphaproteobacteria;Magnetococcales;Magnetococcaceae;Magnetococcus;	0	0	0	0	0	0	0	0	0	0	0	0	0	0	0	0	0	0	0	0	0	0	0	0	0	2	0	0	0	1	0	0	0	0	0	0
Bacteria;Proteobacteria;Gammaproteobacteria;Xanthomonadales;Solimonadaceae;unclassified;	0	0	0	0	0	0	0	0	0	0	0	0	0	0	0	0	0	0	0	0	0	0	0	0	0	1	0	0	0	0	0	0	0	0	0	0
Bacteria;Firmicutes;Negativicutes;Selenomonadales;Veillonellaceae;Selenomonas;	0	0	0	0	0	0	0	0	0	0	0	0	0	0	0	0	0	0	0	0	0	0	0	0	0	2	0	0	0	0	0	0	0	3	0	0
Bacteria;Elusimicrobia;Elusimicrobia;Lineage_I_;unclassified;unclassified;	0	0	0	0	0	0	0	0	0	0	0	0	0	0	0	0	0	0	0	0	0	0	0	0	0	2	0	0	0	1	0	0	0	0	0	0
Bacteria;Actinobacteria;Acidimicrobiia;Acidimicrobiales;Acidimicrobiales_Incertae_Sedis;Aciditerrimonas;	0	0	0	0	0	0	0	0	0	0	0	0	0	0	0	0	0	0	0	0	0	0	0	0	0	1	0	0	0	0	0	0	0	0	0	0
Bacteria;Bacteroidetes;Cytophagia;Order_II;Rhodothermaceae;Rubrivirga;	0	0	0	0	0	0	0	0	0	0	0	0	0	0	0	0	0	0	0	0	0	0	0	0	0	2	0	0	0	2	0	0	0	3	0	0
Bacteria;Firmicutes;Clostridia;unclassified;unclassified;unclassified;	0	0	0	0	0	0	0	0	0	0	0	0	0	0	0	0	0	0	0	0	0	0	0	0	0	1	0	0	0	0	0	0	0	1	0	0
Bacteria;Firmicutes;Bacilli;Bacillales;Alicyclobacillaceae;Tumebacillus;	0	0	0	0	0	0	0	0	0	0	0	0	0	0	0	0	0	0	0	0	0	0	0	0	0	2	0	0	0	0	0	0	0	0	0	0
Bacteria;Proteobacteria;Alphaproteobacteria;Rhodospirillales;Acetobacteraceae;Belnapia;	0	0	0	0	0	0	0	0	0	0	0	0	0	0	0	0	0	0	0	0	0	0	0	0	0	2	0	0	0	0	0	0	0	0	0	0
Bacteria;Firmicutes;Clostridia;Clostridiales;Family_XI;Tissierella;	0	0	0	0	0	0	0	0	0	0	0	0	0	0	0	0	0	0	0	0	0	0	0	0	0	1	0	0	0	2	0	0	0	0	0	0
Bacteria;Acidobacteria;Acidobacteria;Subgroup_11;unclassified;unclassified;	0	0	0	0	0	0	0	0	0	0	0	0	0	0	0	0	0	0	0	0	0	0	0	0	0	9	0	0	0	5	0	0	0	4	0	0
Bacteria;Proteobacteria;Gammaproteobacteria;KM16;unclassified;unclassified;	0	0	0	0	0	0	0	0	0	0	0	0	0	0	0	0	0	0	0	0	0	0	0	0	0	4	0	0	0	5	0	0	0	2	0	0
Bacteria;Actinobacteria;Actinobacteria;Frankiales;Frankiaceae;Jatrophihabitans;	0	0	0	0	0	0	0	0	0	0	0	0	0	0	0	0	0	0	0	0	0	0	0	0	0	1	0	0	0	0	0	0	0	1	0	0
Bacteria;Proteobacteria;Alphaproteobacteria;Rhizobiales;Rhodobiaceae;unclassified;	0	0	0	0	0	0	0	0	0	0	0	0	0	0	0	0	0	0	0	0	0	0	0	0	0	2	0	0	0	0	0	0	0	0	0	0
Bacteria;Actinobacteria;Thermoleophilia;Solirubrobacterales;480-2;unclassified;	0	0	0	0	0	0	0	0	0	0	0	0	0	0	0	0	0	0	0	0	0	0	0	0	0	2	0	0	0	0	0	0	0	2	0	0
Bacteria;Firmicutes;Clostridia;Clostridiales;Lachnospiraceae;Natranaerovirga;	0	0	0	0	0	0	0	0	0	0	0	0	0	0	0	0	0	0	0	0	0	0	0	0	0	3	0	0	0	0	0	0	0	0	0	0
Bacteria;Proteobacteria;Gammaproteobacteria;Xanthomonadales;Xanthomonadaceae;Silanimonas;	0	0	0	0	0	0	0	0	0	0	0	0	0	0	0	0	0	0	0	0	0	0	0	0	0	6	0	0	0	4	0	0	0	7	0	0
Bacteria;Spirochaetae;Spirochaetes;Spirochaetales;V2072-189E03;unclassified;	0	0	0	0	0	0	0	0	0	0	0	0	0	0	0	0	0	0	0	0	0	0	0	0	0	2	0	0	0	0	0	0	0	0	0	0
Bacteria;Firmicutes;Clostridia;Thermoanaerobacterales;Thermoanaerobacteraceae;Gelria;	0	0	0	0	0	0	0	0	0	0	0	0	0	0	0	0	0	0	0	0	0	0	0	0	0	1	0	0	0	0	0	0	0	1	0	0
Bacteria;Firmicutes;Clostridia;Clostridiales;Peptococcaceae;Sporotomaculum;	0	0	0	0	0	0	0	0	0	0	0	0	0	0	0	0	0	0	0	0	0	0	0	0	0	1	0	0	0	0	0	0	0	0	0	0
Bacteria;Verrucomicrobia;Spartobacteria;Chthoniobacterales;DA101_soil_group;unclassified;	0	0	0	0	0	0	0	0	0	0	0	0	0	0	0	0	0	0	0	0	0	0	0	0	0	3	0	0	0	6	0	0	0	9	0	0
Bacteria;Actinobacteria;Actinobacteria;Micrococcales;Microbacteriaceae;Marisediminicola;	0	0	0	0	0	0	0	0	0	0	0	0	0	0	0	0	0	0	0	0	0	0	0	0	0	1	0	0	0	0	0	0	0	0	0	0
Bacteria;Cyanobacteria;Cyanobacteria;SubsectionIV;FamilyII;Calothrix;	0	0	0	0	0	0	0	0	0	0	0	0	0	0	0	0	0	0	0	0	0	0	0	0	0	2	0	0	0	4	0	0	0	2	0	0
Bacteria;Proteobacteria;Alphaproteobacteria;Rhodospirillales;Rhodospirillaceae;Dongia;	0	0	0	0	0	0	0	0	0	0	0	0	0	0	0	0	0	0	0	0	0	0	0	0	0	1	0	0	0	0	0	0	0	2	0	0
Bacteria;Proteobacteria;Alphaproteobacteria;Rhodospirillales;Rhodospirillaceae;Telmatospirillum;	0	0	0	0	0	0	0	0	0	0	0	0	0	0	0	0	0	0	0	0	0	0	0	0	0	2	0	0	0	1	0	0	0	0	0	0
Bacteria;Firmicutes;Clostridia;Clostridiales;Clostridiaceae_1;unclassified;	0	0	0	0	0	0	0	0	0	0	0	0	0	0	0	0	0	0	0	0	0	0	0	0	0	2	0	0	0	7	0	0	0	4	0	0
Bacteria;Firmicutes;Clostridia;Clostridiales;Lachnospiraceae;[Ruminococcus]_gauvreauii_group;	0	0	0	0	0	0	0	0	0	0	0	0	0	0	0	0	0	0	0	0	0	0	0	0	0	1	0	0	0	2	0	0	0	5	0	0
Bacteria;Proteobacteria;Alphaproteobacteria;Rhodospirillales;Rhodospirillaceae;Skermanella;	0	0	0	0	0	0	0	0	0	0	0	0	0	0	0	0	0	0	0	0	0	0	0	0	0	2	0	0	0	1	0	0	0	1	0	0
Bacteria;Bacteroidetes;Sphingobacteriia;Sphingobacteriales;Saprospiraceae;Aureispira;	0	0	0	0	0	0	0	0	0	0	0	0	0	0	0	0	0	0	0	0	0	0	0	0	0	2	0	0	0	3	0	0	0	0	0	0
Bacteria;Actinobacteria;Actinobacteria;Kineosporiales;Kineosporiaceae;Angustibacter;	0	0	0	0	0	0	0	0	0	0	0	0	0	0	0	0	0	0	0	0	0	0	0	0	0	2	0	0	0	0	0	0	0	3	0	0
Bacteria;Fibrobacteres;Fibrobacteria;Fibrobacterales;unclassified;unclassified;	0	0	0	0	0	0	0	0	0	0	0	0	0	0	0	0	0	0	0	0	0	0	0	0	0	1	0	0	0	2	0	0	0	2	0	0
Bacteria;Nitrospirae;Nitrospira;Nitrospirales;MIZ17;unclassified;	0	0	0	0	0	0	0	0	0	0	0	0	0	0	0	0	0	0	0	0	0	0	0	0	0	1	0	0	0	1	0	0	0	5	0	0
Bacteria;Actinobacteria;Actinobacteria;Micromonosporales;Micromonosporaceae;Luedemannella;	0	0	0	0	0	0	0	0	0	0	0	0	0	0	0	0	0	0	0	0	0	0	0	0	0	2	0	0	0	0	0	0	0	0	0	0
Bacteria;Bacteroidetes;Cytophagia;Cytophagales;Cytophagaceae;Rhodocytophaga;	0	0	0	0	0	0	0	0	0	0	0	0	0	0	0	0	0	0	0	0	0	0	0	0	0	1	0	0	0	0	0	0	0	0	0	0
Bacteria;Bacteroidetes;Flavobacteriia;Flavobacteriales;Flavobacteriaceae;Salinimicrobium;	0	0	0	0	0	0	0	0	0	0	0	0	0	0	0	0	0	0	0	0	0	0	0	0	0	1	0	0	0	0	0	0	0	0	0	0
Bacteria;Proteobacteria;Gammaproteobacteria;Xanthomonadales;Xanthomonadaceae;Pseudofulvimonas;	0	0	0	0	0	0	0	0	0	0	0	0	0	0	0	0	0	0	0	0	0	0	0	0	0	2	0	0	0	0	0	0	0	0	0	0
Bacteria;Actinobacteria;Actinobacteria;Micrococcales;Brevibacteriaceae;Brevibacterium;	0	0	0	0	0	0	0	0	0	0	0	0	0	0	0	0	0	0	0	0	0	0	0	0	0	2	0	0	0	6	0	0	0	9	0	0
Bacteria;Proteobacteria;Betaproteobacteria;Burkholderiales;Comamonadaceae;Macromonas;	0	0	0	0	0	0	0	0	0	0	0	0	0	0	0	0	0	0	0	0	0	0	0	0	0	1	0	0	0	1	0	0	0	0	0	0
Bacteria;Firmicutes;Clostridia;Clostridiales;Lachnospiraceae;Lachnospiraceae_UCG-003;	0	0	0	0	0	0	0	0	0	0	0	0	0	0	0	0	0	0	0	0	0	0	0	0	0	2	0	0	0	0	0	0	0	0	0	0
Bacteria;Actinobacteria;Actinobacteria;Micrococcales;Micrococcaceae;Nesterenkonia;	0	0	0	0	0	0	0	0	0	0	0	0	0	0	0	0	0	0	0	0	0	0	0	0	0	1	0	0	0	0	0	0	0	1	0	0
Bacteria;Actinobacteria;Coriobacteriia;Coriobacteriales;Coriobacteriaceae;Eggerthella;	0	0	0	0	0	0	0	0	0	0	0	0	0	0	0	0	0	0	0	0	0	0	0	0	0	1	0	0	0	0	0	0	0	0	0	0
Bacteria;Proteobacteria;Alphaproteobacteria;Rhizobiales;Beijerinckiaceae;Methylovirgula;	0	0	0	0	0	0	0	0	0	0	0	0	0	0	0	0	0	0	0	0	0	0	0	0	0	1	0	0	0	0	0	0	0	0	0	0
Archaea;Euryarchaeota;Thermoplasmata;Thermoplasmatales;Thermoplasmatales_Incertae_Sedis;Candidatus_Methanoplasma;	0	0	0	0	0	0	0	0	0	0	0	0	0	0	0	0	0	0	0	0	0	0	0	0	0	1	0	0	0	0	0	0	0	1	0	0
Bacteria;Proteobacteria;Gammaproteobacteria;Pseudomonadales;Pseudomonadaceae;Azomonas;	0	0	0	0	0	0	0	0	0	0	0	0	0	0	0	0	0	0	0	0	0	0	0	0	0	0	1	0	0	0	0	0	0	0	0	0
Bacteria;Bacteroidetes;Flavobacteriia;Flavobacteriales;Flavobacteriaceae;Myroides;	0	0	0	0	0	0	0	0	0	0	0	0	0	0	0	0	0	0	0	0	0	0	0	0	0	0	0	4	0	1	0	0	0	0	0	0
Bacteria;Firmicutes;Bacilli;Bacillales;Staphylococcaceae;Macrococcus;	0	0	0	0	0	0	0	0	0	0	0	0	0	0	0	0	0	0	0	0	0	0	0	0	0	0	0	33	0	0	0	0	0	0	0	0
Bacteria;Proteobacteria;Betaproteobacteria;Burkholderiales;Oxalobacteraceae;Pseudoduganella;	0	0	0	0	0	0	0	0	0	0	0	0	0	0	0	0	0	0	0	0	0	0	0	0	0	0	0	2	0	0	0	0	0	0	0	4
Bacteria;Proteobacteria;Betaproteobacteria;Burkholderiales;Alcaligenaceae;Advenella;	0	0	0	0	0	0	0	0	0	0	0	0	0	0	0	0	0	0	0	0	0	0	0	0	0	0	0	2	0	0	0	0	0	0	0	1
Bacteria;Actinobacteria;Actinobacteria;Micrococcales;Micrococcaceae;Rothia;	0	0	0	0	0	0	0	0	0	0	0	0	0	0	0	0	0	0	0	0	0	0	0	0	0	0	0	2	0	0	0	2	0	0	0	2
Bacteria;Bacteroidetes;Flavobacteriia;Flavobacteriales;Flavobacteriaceae;Epilithonimonas;	0	0	0	0	0	0	0	0	0	0	0	0	0	0	0	0	0	0	0	0	0	0	0	0	0	0	0	1	0	3	0	10	0	0	0	2
Bacteria;Firmicutes;Negativicutes;Selenomonadales;Veillonellaceae;Megasphaera;	0	0	0	0	0	0	0	0	0	0	0	0	0	0	0	0	0	0	0	0	0	0	0	0	0	0	0	0	0	3	0	0	0	0	0	0
Bacteria;Fibrobacteres;Fibrobacteria;Fibrobacterales;Fibrobacteraceae;Fibrobacter;	0	0	0	0	0	0	0	0	0	0	0	0	0	0	0	0	0	0	0	0	0	0	0	0	0	0	0	0	0	3	0	0	0	0	0	0
Bacteria;Chlamydiae;Chlamydiae;Chlamydiales;Simkaniaceae;Candidatus_Fritschea;	0	0	0	0	0	0	0	0	0	0	0	0	0	0	0	0	0	0	0	0	0	0	0	0	0	0	0	0	0	1	0	0	0	0	0	0
Bacteria;Firmicutes;Erysipelotrichia;Erysipelotrichales;Erysipelotrichaceae;Catenibacterium;	0	0	0	0	0	0	0	0	0	0	0	0	0	0	0	0	0	0	0	0	0	0	0	0	0	0	0	0	0	2	0	0	0	0	0	0
Bacteria;Bacteroidetes;Bacteroidia;Bacteroidales;Prevotellaceae;Prevotellaceae_NK3B31_group;	0	0	0	0	0	0	0	0	0	0	0	0	0	0	0	0	0	0	0	0	0	0	0	0	0	0	0	0	0	2	0	0	0	0	0	0
Bacteria;Actinobacteria;Actinobacteria;Micrococcales;Micrococcaceae;Yaniella;	0	0	0	0	0	0	0	0	0	0	0	0	0	0	0	0	0	0	0	0	0	0	0	0	0	0	0	0	0	5	0	0	0	2	0	0
Bacteria;Gemmatimonadetes;Gemmatimonadetes;AT425-EubC11_terrestrial_group;unclassified;unclassified;	0	0	0	0	0	0	0	0	0	0	0	0	0	0	0	0	0	0	0	0	0	0	0	0	0	0	0	0	0	16	0	0	0	8	0	0
Bacteria;Nitrospirae;Nitrospira;Nitrospirales;wb1-A12;unclassified;	0	0	0	0	0	0	0	0	0	0	0	0	0	0	0	0	0	0	0	0	0	0	0	0	0	0	0	0	0	2	0	0	0	2	0	0
Bacteria;Bacteroidetes;Bacteroidia;Bacteroidales;Porphyromonadaceae;Proteiniphilum;	0	0	0	0	0	0	0	0	0	0	0	0	0	0	0	0	0	0	0	0	0	0	0	0	0	0	0	0	0	5	0	0	0	2	0	0
Bacteria;Planctomycetes;Phycisphaerae;Phycisphaerales;Phycisphaeraceae;AKYG587;	0	0	0	0	0	0	0	0	0	0	0	0	0	0	0	0	0	0	0	0	0	0	0	0	0	0	0	0	0	1	0	0	0	0	0	0
Bacteria;Cyanobacteria;Melainabacteria;Obscuribacterales;unclassified;unclassified;	0	0	0	0	0	0	0	0	0	0	0	0	0	0	0	0	0	0	0	0	0	0	0	0	0	0	0	0	0	16	0	0	0	4	0	0
Bacteria;Actinobacteria;Actinobacteria;Micromonosporales;Micromonosporaceae;unclassified;	0	0	0	0	0	0	0	0	0	0	0	0	0	0	0	0	0	0	0	0	0	0	0	0	0	0	0	0	0	1	0	0	0	3	0	0
Bacteria;Firmicutes;Clostridia;Clostridiales;Lachnospiraceae;Butyrivibrio;	0	0	0	0	0	0	0	0	0	0	0	0	0	0	0	0	0	0	0	0	0	0	0	0	0	0	0	0	0	2	0	0	0	2	0	0
Bacteria;Proteobacteria;SC3-20;unclassified;unclassified;unclassified;	0	0	0	0	0	0	0	0	0	0	0	0	0	0	0	0	0	0	0	0	0	0	0	0	0	0	0	0	0	5	0	0	0	0	0	0
Bacteria;Firmicutes;Clostridia;Clostridiales;Lachnospiraceae;Mobilitalea;	0	0	0	0	0	0	0	0	0	0	0	0	0	0	0	0	0	0	0	0	0	0	0	0	0	0	0	0	0	6	0	0	0	3	0	0
Bacteria;Acidobacteria;Acidobacteria;unclassified;unclassified;unclassified;	0	0	0	0	0	0	0	0	0	0	0	0	0	0	0	0	0	0	0	0	0	0	0	0	0	0	0	0	0	2	0	0	0	0	0	0
Bacteria;Proteobacteria;Alphaproteobacteria;Sphingomonadales;7B-8;unclassified;	0	0	0	0	0	0	0	0	0	0	0	0	0	0	0	0	0	0	0	0	0	0	0	0	0	0	0	0	0	3	0	0	0	3	0	0
Bacteria;Actinobacteria;Actinobacteria;Micrococcales;Intrasporangiaceae;Phycicoccus;	0	0	0	0	0	0	0	0	0	0	0	0	0	0	0	0	0	0	0	0	0	0	0	0	0	0	0	0	0	10	0	0	0	0	0	0
Bacteria;Bacteroidetes;Cytophagia;Cytophagales;Cytophagaceae;Sporocytophaga;	0	0	0	0	0	0	0	0	0	0	0	0	0	0	0	0	0	0	0	0	0	0	0	0	0	0	0	0	0	2	0	0	0	1	0	0
Bacteria;Proteobacteria;Alphaproteobacteria;Rhizobiales;DUNssu044;unclassified;	0	0	0	0	0	0	0	0	0	0	0	0	0	0	0	0	0	0	0	0	0	0	0	0	0	0	0	0	0	2	0	0	0	3	0	0
Bacteria;Firmicutes;Clostridia;Clostridiales;Lachnospiraceae;[Eubacterium]_ventriosum_group;	0	0	0	0	0	0	0	0	0	0	0	0	0	0	0	0	0	0	0	0	0	0	0	0	0	0	0	0	0	2	0	0	0	5	0	0
Bacteria;Firmicutes;Clostridia;Clostridiales;Peptococcaceae;Desulfitobacterium;	0	0	0	0	0	0	0	0	0	0	0	0	0	0	0	0	0	0	0	0	0	0	0	0	0	0	0	0	0	3	0	0	0	0	0	0
Bacteria;Proteobacteria;Alphaproteobacteria;Rhizobiales;Rhizobiales_Incertae_Sedis;Agaricicola;	0	0	0	0	0	0	0	0	0	0	0	0	0	0	0	0	0	0	0	0	0	0	0	0	0	0	0	0	0	2	0	0	0	2	0	0
Bacteria;Planctomycetes;Planctomycetacia;Planctomycetales;Planctomycetaceae;Zavarzinella;	0	0	0	0	0	0	0	0	0	0	0	0	0	0	0	0	0	0	0	0	0	0	0	0	0	0	0	0	0	2	0	0	0	0	0	0
Bacteria;Actinobacteria;Actinobacteria;Corynebacteriales;Mycobacteriaceae;unclassified;	0	0	0	0	0	0	0	0	0	0	0	0	0	0	0	0	0	0	0	0	0	0	0	0	0	0	0	0	0	1	0	0	0	0	0	0
Bacteria;Bacteroidetes;Sphingobacteriia;Sphingobacteriales;Chitinophagaceae;Segetibacter;	0	0	0	0	0	0	0	0	0	0	0	0	0	0	0	0	0	0	0	0	0	0	0	0	0	0	0	0	0	3	0	0	0	3	0	0
Bacteria;Firmicutes;Clostridia;Clostridiales;Eubacteriaceae;Anaerofustis;	0	0	0	0	0	0	0	0	0	0	0	0	0	0	0	0	0	0	0	0	0	0	0	0	0	0	0	0	0	1	0	0	0	0	0	0
Archaea;Thaumarchaeota;Marine_Group_I;Unknown_Order;Unknown_Family;Candidatus_Nitrosopelagicus;	0	0	0	0	0	0	0	0	0	0	0	0	0	0	0	0	0	0	0	0	0	0	0	0	0	0	0	0	0	3	0	0	0	4	0	0
Bacteria;Acidobacteria;Acidobacteria;Subgroup_4;unclassified;unclassified;	0	0	0	0	0	0	0	0	0	0	0	0	0	0	0	0	0	0	0	0	0	0	0	0	0	0	0	0	0	1	0	0	0	0	0	0
Bacteria;Proteobacteria;Betaproteobacteria;Burkholderiales;Alcaligenaceae;Oligella;	0	0	0	0	0	0	0	0	0	0	0	0	0	0	0	0	0	0	0	0	0	0	0	0	0	0	0	0	0	2	0	0	0	2	0	0
Bacteria;Nitrospirae;Nitrospira;Nitrospirales;4-29;unclassified;	0	0	0	0	0	0	0	0	0	0	0	0	0	0	0	0	0	0	0	0	0	0	0	0	0	0	0	0	0	4	0	0	0	7	0	0
Bacteria;Proteobacteria;Deltaproteobacteria;Desulfobacterales;Nitrospinaceae;Candidatus_Entotheonella;	0	0	0	0	0	0	0	0	0	0	0	0	0	0	0	0	0	0	0	0	0	0	0	0	0	0	0	0	0	7	0	0	0	2	0	0
Bacteria;Acidobacteria;Acidobacteria;Subgroup_12;unclassified;unclassified;	0	0	0	0	0	0	0	0	0	0	0	0	0	0	0	0	0	0	0	0	0	0	0	0	0	0	0	0	0	3	0	0	0	0	0	0
Bacteria;Actinobacteria;Actinobacteria;Micrococcales;Microbacteriaceae;Microbacterium;	0	0	0	0	0	0	0	0	0	0	0	0	0	0	0	0	0	0	0	0	0	0	0	0	0	0	0	0	0	2	0	10	0	0	4	8
Bacteria;Tenericutes;Mollicutes;Mycoplasmatales;Mycoplasmataceae;Mycoplasma;	0	0	0	0	0	0	0	0	0	0	0	0	0	0	0	0	0	0	0	0	0	0	0	0	0	0	0	0	0	1	0	0	0	0	0	0
Bacteria;Firmicutes;Clostridia;Clostridiales;Clostridiaceae_1;Clostridium_sensu_stricto_5;	0	0	0	0	0	0	0	0	0	0	0	0	0	0	0	0	0	0	0	0	0	0	0	0	0	0	0	0	0	2	0	0	0	0	0	0
Bacteria;Proteobacteria;Betaproteobacteria;Burkholderiales;Oxalobacteraceae;Noviherbaspirillum;	0	0	0	0	0	0	0	0	0	0	0	0	0	0	0	0	0	0	0	0	0	0	0	0	0	0	0	0	0	4	0	0	0	3	0	1
Bacteria;Proteobacteria;Betaproteobacteria;Nitrosomonadales;Gallionellaceae;Ferriphaselus;	0	0	0	0	0	0	0	0	0	0	0	0	0	0	0	0	0	0	0	0	0	0	0	0	0	0	0	0	0	2	0	0	0	0	0	0
Bacteria;Planctomycetes;Planctomycetacia;Planctomycetales;Planctomycetaceae;Gemmata;	0	0	0	0	0	0	0	0	0	0	0	0	0	0	0	0	0	0	0	0	0	0	0	0	0	0	0	0	0	8	0	0	0	0	0	0
Bacteria;Proteobacteria;Alphaproteobacteria;Rhodospirillales;Acetobacteraceae;Rhodovarius;	0	0	0	0	0	0	0	0	0	0	0	0	0	0	0	0	0	0	0	0	0	0	0	0	0	0	0	0	0	2	0	0	0	0	0	0
Bacteria;Synergistetes;Synergistia;Synergistales;Synergistaceae;Aminomonas;	0	0	0	0	0	0	0	0	0	0	0	0	0	0	0	0	0	0	0	0	0	0	0	0	0	0	0	0	0	2	0	0	0	0	0	0
Bacteria;Firmicutes;Clostridia;Clostridiales;Ruminococcaceae;Sporobacter;	0	0	0	0	0	0	0	0	0	0	0	0	0	0	0	0	0	0	0	0	0	0	0	0	0	0	0	0	0	1	0	0	0	1	0	0
Bacteria;Fusobacteria;Fusobacteriia;Fusobacteriales;Leptotrichiaceae;unclassified;	0	0	0	0	0	0	0	0	0	0	0	0	0	0	0	0	0	0	0	0	0	0	0	0	0	0	0	0	0	1	0	0	0	0	0	0
Bacteria;Acidobacteria;unclassified;unclassified;unclassified;unclassified;	0	0	0	0	0	0	0	0	0	0	0	0	0	0	0	0	0	0	0	0	0	0	0	0	0	0	0	0	0	2	0	0	0	1	0	0
Archaea;Euryarchaeota;Thermoplasmata;Thermoplasmatales;ANT06-05;unclassified;	0	0	0	0	0	0	0	0	0	0	0	0	0	0	0	0	0	0	0	0	0	0	0	0	0	0	0	0	0	1	0	0	0	0	0	0
Bacteria;Bacteroidetes;Bacteroidia;Bacteroidales;MgMjR-022;unclassified;	0	0	0	0	0	0	0	0	0	0	0	0	0	0	0	0	0	0	0	0	0	0	0	0	0	0	0	0	0	3	0	0	0	0	0	0
Bacteria;Bacteroidetes;Bacteroidia;Bacteroidales;GZKB124;unclassified;	0	0	0	0	0	0	0	0	0	0	0	0	0	0	0	0	0	0	0	0	0	0	0	0	0	0	0	0	0	3	0	0	0	0	0	0
Bacteria;Proteobacteria;Betaproteobacteria;Burkholderiales;Oxalobacteraceae;Oxalicibacterium;	0	0	0	0	0	0	0	0	0	0	0	0	0	0	0	0	0	0	0	0	0	0	0	0	0	0	0	0	0	2	0	0	0	0	0	0
Bacteria;Firmicutes;OPB54;unclassified;unclassified;unclassified;	0	0	0	0	0	0	0	0	0	0	0	0	0	0	0	0	0	0	0	0	0	0	0	0	0	0	0	0	0	1	0	0	0	0	0	0
Bacteria;Bacteroidetes;Bacteroidia;Bacteroidales;Prevotellaceae;Paraprevotella;	0	0	0	0	0	0	0	0	0	0	0	0	0	0	0	0	0	0	0	0	0	0	0	0	0	0	0	0	0	1	0	0	0	1	0	0
Bacteria;Acidobacteria;Acidobacteria;Subgroup_13;unclassified;unclassified;	0	0	0	0	0	0	0	0	0	0	0	0	0	0	0	0	0	0	0	0	0	0	0	0	0	0	0	0	0	2	0	0	0	1	0	0
Bacteria;Proteobacteria;Alphaproteobacteria;Rickettsiales;RB446;unclassified;	0	0	0	0	0	0	0	0	0	0	0	0	0	0	0	0	0	0	0	0	0	0	0	0	0	0	0	0	0	3	0	0	0	4	0	0
Bacteria;Thermotogae;Thermotogae;Thermotogales;Thermotogaceae;GAL15;	0	0	0	0	0	0	0	0	0	0	0	0	0	0	0	0	0	0	0	0	0	0	0	0	0	0	0	0	0	2	0	0	0	0	0	0
Bacteria;Actinobacteria;Actinobacteria;Micrococcales;Intrasporangiaceae;Aquipuribacter;	0	0	0	0	0	0	0	0	0	0	0	0	0	0	0	0	0	0	0	0	0	0	0	0	0	0	0	0	0	2	0	0	0	1	0	0
Bacteria;Gemmatimonadetes;Gemmatimonadetes;unclassified;unclassified;unclassified;	0	0	0	0	0	0	0	0	0	0	0	0	0	0	0	0	0	0	0	0	0	0	0	0	0	0	0	0	0	3	0	0	0	0	0	0
Bacteria;Chloroflexi;Chloroflexia;Kallotenuales;unclassified;unclassified;	0	0	0	0	0	0	0	0	0	0	0	0	0	0	0	0	0	0	0	0	0	0	0	0	0	0	0	0	0	1	0	0	0	2	0	0
Bacteria;Proteobacteria;Gammaproteobacteria;Alteromonadales;Idiomarinaceae;Idiomarina;	0	0	0	0	0	0	0	0	0	0	0	0	0	0	0	0	0	0	0	0	0	0	0	0	0	0	0	0	0	2	0	0	0	0	0	0
Bacteria;Bacteroidetes;Flavobacteriia;Flavobacteriales;Flavobacteriaceae;Galbibacter;	0	0	0	0	0	0	0	0	0	0	0	0	0	0	0	0	0	0	0	0	0	0	0	0	0	0	0	0	0	1	0	0	0	0	0	0
Bacteria;Proteobacteria;Gammaproteobacteria;Xanthomonadales;Xanthomonadaceae;Tahibacter;	0	0	0	0	0	0	0	0	0	0	0	0	0	0	0	0	0	0	0	0	0	0	0	0	0	0	0	0	0	2	0	0	0	1	0	0
Bacteria;Proteobacteria;Alphaproteobacteria;Rhizobiales;Methylocystaceae;unclassified;	0	0	0	0	0	0	0	0	0	0	0	0	0	0	0	0	0	0	0	0	0	0	0	0	0	0	0	0	0	1	0	0	0	0	0	0
Bacteria;Firmicutes;Erysipelotrichia;Erysipelotrichales;Erysipelotrichaceae;Holdemanella;	0	0	0	0	0	0	0	0	0	0	0	0	0	0	0	0	0	0	0	0	0	0	0	0	0	0	0	0	0	2	0	0	0	0	0	0
Bacteria;Proteobacteria;Gammaproteobacteria;Alteromonadales;Alteromonadaceae;Alishewanella;	0	0	0	0	0	0	0	0	0	0	0	0	0	0	0	0	0	0	0	0	0	0	0	0	0	0	0	0	0	2	0	2	0	0	0	0
Bacteria;Proteobacteria;Alphaproteobacteria;Rhodospirillales;Rhodospirillaceae;Candidatus_Riegeria;	0	0	0	0	0	0	0	0	0	0	0	0	0	0	0	0	0	0	0	0	0	0	0	0	0	0	0	0	0	1	0	0	0	0	0	0
Bacteria;Proteobacteria;Alphaproteobacteria;Rhodobacterales;Rhodobacteraceae;Roseobacter_clade_CHAB-I-5_lineage;	0	0	0	0	0	0	0	0	0	0	0	0	0	0	0	0	0	0	0	0	0	0	0	0	0	0	0	0	0	1	0	0	0	4	0	0
Bacteria;Proteobacteria;Gammaproteobacteria;Alteromonadales;Idiomarinaceae;Aliidiomarina;	0	0	0	0	0	0	0	0	0	0	0	0	0	0	0	0	0	0	0	0	0	0	0	0	0	0	0	0	0	2	0	0	0	0	0	0
Bacteria;Bacteroidetes;Bacteroidia;Bacteroidales;FTLpost3;unclassified;	0	0	0	0	0	0	0	0	0	0	0	0	0	0	0	0	0	0	0	0	0	0	0	0	0	0	0	0	0	2	0	0	0	2	0	0
Bacteria;Firmicutes;Clostridia;Clostridiales;Ruminococcaceae;Intestinimonas;	0	0	0	0	0	0	0	0	0	0	0	0	0	0	0	0	0	0	0	0	0	0	0	0	0	0	0	0	0	2	0	0	0	0	0	0
Bacteria;Firmicutes;Bacilli;Bacillales;Staphylococcaceae;Salinicoccus;	0	0	0	0	0	0	0	0	0	0	0	0	0	0	0	0	0	0	0	0	0	0	0	0	0	0	0	0	0	1	0	0	0	1	0	0
Bacteria;Proteobacteria;Gammaproteobacteria;Xanthomonadales;Solimonadaceae;Fontimonas;	0	0	0	0	0	0	0	0	0	0	0	0	0	0	0	0	0	0	0	0	0	0	0	0	0	0	0	0	0	1	0	0	0	0	0	0
Bacteria;Proteobacteria;Betaproteobacteria;Burkholderiales;Comamonadaceae;Ottowia;	0	0	0	0	0	0	0	0	0	0	0	0	0	0	0	0	0	0	0	0	0	0	0	0	0	0	0	0	0	1	0	0	0	0	0	0
Bacteria;Actinobacteria;Actinobacteria;Micrococcales;Demequinaceae;Demequina;	0	0	0	0	0	0	0	0	0	0	0	0	0	0	0	0	0	0	0	0	0	0	0	0	0	0	0	0	0	1	0	0	0	0	0	0
Bacteria;Armatimonadetes;Armatimonadia;Armatimonadales;Armatimonadaceae;Armatimonas;	0	0	0	0	0	0	0	0	0	0	0	0	0	0	0	0	0	0	0	0	0	0	0	0	0	0	0	0	0	1	0	0	0	0	0	0
Bacteria;Proteobacteria;Alphaproteobacteria;Rhizobiales;Brucellaceae;Paenochrobactrum;	0	0	0	0	0	0	0	0	0	0	0	0	0	0	0	0	0	0	0	0	0	0	0	0	0	0	0	0	0	0	0	2	0	0	0	0
Bacteria;Firmicutes;Bacilli;Bacillales;Planococcaceae;Viridibacillus;	0	0	0	0	0	0	0	0	0	0	0	0	0	0	0	0	0	0	0	0	0	0	0	0	0	0	0	0	0	0	0	5	0	0	0	0
Bacteria;Actinobacteria;Actinobacteria;Streptomycetales;Streptomycetaceae;Streptomyces;	0	0	0	0	0	0	0	0	0	0	0	0	0	0	0	0	0	0	0	0	0	0	0	0	0	0	0	0	0	0	0	1	0	0	0	5
Bacteria;Firmicutes;Bacilli;Bacillales;Planococcaceae;Lysinibacillus;	0	0	0	0	0	0	0	0	0	0	0	0	0	0	0	0	0	0	0	0	0	0	0	0	0	0	0	0	0	0	0	3	0	0	0	2
Bacteria;Firmicutes;Clostridia;Clostridiales;Lachnospiraceae;Coprococcus_3;	0	0	0	0	0	0	0	0	0	0	0	0	0	0	0	0	0	0	0	0	0	0	0	0	0	0	0	0	0	0	0	0	0	3	0	0
Bacteria;Proteobacteria;Deltaproteobacteria;Myxococcales;FFCH16767;unclassified;	0	0	0	0	0	0	0	0	0	0	0	0	0	0	0	0	0	0	0	0	0	0	0	0	0	0	0	0	0	0	0	0	0	3	0	0
Bacteria;Firmicutes;Erysipelotrichia;Erysipelotrichales;Erysipelotrichaceae;Erysipelotrichaceae_UCG-004;	0	0	0	0	0	0	0	0	0	0	0	0	0	0	0	0	0	0	0	0	0	0	0	0	0	0	0	0	0	0	0	0	0	1	0	0
Bacteria;Actinobacteria;Actinobacteria;Micrococcales;Micrococcaceae;Enteractinococcus;	0	0	0	0	0	0	0	0	0	0	0	0	0	0	0	0	0	0	0	0	0	0	0	0	0	0	0	0	0	0	0	0	0	4	0	0
Bacteria;Firmicutes;Clostridia;Clostridiales;Lachnospiraceae;Coprococcus_1;	0	0	0	0	0	0	0	0	0	0	0	0	0	0	0	0	0	0	0	0	0	0	0	0	0	0	0	0	0	0	0	0	0	4	0	0
Bacteria;Proteobacteria;Alphaproteobacteria;Rhodospirillales;Acetobacteraceae;Acidicaldus;	0	0	0	0	0	0	0	0	0	0	0	0	0	0	0	0	0	0	0	0	0	0	0	0	0	0	0	0	0	0	0	0	0	5	0	0
Bacteria;Firmicutes;Clostridia;Clostridiales;Peptostreptococcaceae;Acetoanaerobium;	0	0	0	0	0	0	0	0	0	0	0	0	0	0	0	0	0	0	0	0	0	0	0	0	0	0	0	0	0	0	0	0	0	4	0	0
Bacteria;Cyanobacteria;Cyanobacteria;SubsectionI;FamilyI;unclassified;	0	0	0	0	0	0	0	0	0	0	0	0	0	0	0	0	0	0	0	0	0	0	0	0	0	0	0	0	0	0	0	0	0	2	0	0
Bacteria;Proteobacteria;Alphaproteobacteria;Rhodospirillales;Rhodospirillaceae;Inquilinus;	0	0	0	0	0	0	0	0	0	0	0	0	0	0	0	0	0	0	0	0	0	0	0	0	0	0	0	0	0	0	0	0	0	1	0	0
Archaea;Euryarchaeota;Thermoplasmata;Thermoplasmatales;Thermoplasmatales_Incertae_Sedis;unclassified;	0	0	0	0	0	0	0	0	0	0	0	0	0	0	0	0	0	0	0	0	0	0	0	0	0	0	0	0	0	0	0	0	0	4	0	0
Bacteria;Firmicutes;Clostridia;Clostridiales;Ruminococcaceae;Ruminococcaceae_UCG-011;	0	0	0	0	0	0	0	0	0	0	0	0	0	0	0	0	0	0	0	0	0	0	0	0	0	0	0	0	0	0	0	0	0	2	0	0
Bacteria;Cyanobacteria;Cyanobacteria;SubsectionIII;FamilyI;Geitlerinema;	0	0	0	0	0	0	0	0	0	0	0	0	0	0	0	0	0	0	0	0	0	0	0	0	0	0	0	0	0	0	0	0	0	3	0	0
Bacteria;Cyanobacteria;Cyanobacteria;SubsectionIV;FamilyI;unclassified;	0	0	0	0	0	0	0	0	0	0	0	0	0	0	0	0	0	0	0	0	0	0	0	0	0	0	0	0	0	0	0	0	0	2	0	0
Bacteria;Firmicutes;Negativicutes;Selenomonadales;Acidaminococcaceae;Acidaminococcus;	0	0	0	0	0	0	0	0	0	0	0	0	0	0	0	0	0	0	0	0	0	0	0	0	0	0	0	0	0	0	0	0	0	5	0	0
Bacteria;Fibrobacteres;Fibrobacteria;Fibrobacteria_Incertae_Sedis;Unknown_Family;possible_genus_03;	0	0	0	0	0	0	0	0	0	0	0	0	0	0	0	0	0	0	0	0	0	0	0	0	0	0	0	0	0	0	0	0	0	1	0	0
Archaea;Euryarchaeota;Thermoplasmata;Thermoplasmatales;Terrestrial_Miscellaneous_Gp;unclassified;	0	0	0	0	0	0	0	0	0	0	0	0	0	0	0	0	0	0	0	0	0	0	0	0	0	0	0	0	0	0	0	0	0	2	0	0
Bacteria;Firmicutes;Bacilli;Lactobacillales;Aerococcaceae;unclassified;	0	0	0	0	0	0	0	0	0	0	0	0	0	0	0	0	0	0	0	0	0	0	0	0	0	0	0	0	0	0	0	0	0	1	0	0
Bacteria;Firmicutes;Clostridia;Clostridiales;Lachnospiraceae;Anaerosporobacter;	0	0	0	0	0	0	0	0	0	0	0	0	0	0	0	0	0	0	0	0	0	0	0	0	0	0	0	0	0	0	0	0	0	3	0	0
Archaea;Euryarchaeota;Methanomicrobia;Methanomicrobiales;Methanospirillaceae;Methanospirillum;	0	0	0	0	0	0	0	0	0	0	0	0	0	0	0	0	0	0	0	0	0	0	0	0	0	0	0	0	0	0	0	0	0	5	0	0
Bacteria;Caldiserica;Caldisericia;Caldisericales;Caldisericaceae;Caldisericum;	0	0	0	0	0	0	0	0	0	0	0	0	0	0	0	0	0	0	0	0	0	0	0	0	0	0	0	0	0	0	0	0	0	2	0	0
Archaea;Diapherotrites;Diapherotrites_Incertae_Sedis;Unknown_Order;Unknown_Family;Candidatus_Iainarchaeum;	0	0	0	0	0	0	0	0	0	0	0	0	0	0	0	0	0	0	0	0	0	0	0	0	0	0	0	0	0	0	0	0	0	1	0	0
Bacteria;Deinococcus-Thermus;Deinococci;Deinococcales;Trueperaceae;Truepera;	0	0	0	0	0	0	0	0	0	0	0	0	0	0	0	0	0	0	0	0	0	0	0	0	0	0	0	0	0	0	0	0	0	4	0	0
Bacteria;Firmicutes;Bacilli;Lactobacillales;Enterococcaceae;Melissococcus;	0	0	0	0	0	0	0	0	0	0	0	0	0	0	0	0	0	0	0	0	0	0	0	0	0	0	0	0	0	0	0	0	0	2	0	0
Bacteria;Proteobacteria;Deltaproteobacteria;Desulfovibrionales;Desulfovibrionaceae;Bilophila;	0	0	0	0	0	0	0	0	0	0	0	0	0	0	0	0	0	0	0	0	0	0	0	0	0	0	0	0	0	0	0	0	0	2	0	0
Bacteria;Proteobacteria;Alphaproteobacteria;Rhodospirillales;Acetobacteraceae;Rhodovastum;	0	0	0	0	0	0	0	0	0	0	0	0	0	0	0	0	0	0	0	0	0	0	0	0	0	0	0	0	0	0	0	0	0	2	0	0
Bacteria;Firmicutes;Clostridia;Clostridiales;Eubacteriaceae;Alkalibacter;	0	0	0	0	0	0	0	0	0	0	0	0	0	0	0	0	0	0	0	0	0	0	0	0	0	0	0	0	0	0	0	0	0	3	0	0
Bacteria;Firmicutes;Clostridia;Clostridiales;Lachnospiraceae;Tyzzerella_4;	0	0	0	0	0	0	0	0	0	0	0	0	0	0	0	0	0	0	0	0	0	0	0	0	0	0	0	0	0	0	0	0	0	2	0	0
Bacteria;Firmicutes;Bacilli;Bacillales;Paenibacillaceae;Aneurinibacillus;	0	0	0	0	0	0	0	0	0	0	0	0	0	0	0	0	0	0	0	0	0	0	0	0	0	0	0	0	0	0	0	0	0	2	0	9
Bacteria;Chloroflexi;Thermomicrobia;Sphaerobacterales;Sphaerobacteraceae;Sphaerobacter;	0	0	0	0	0	0	0	0	0	0	0	0	0	0	0	0	0	0	0	0	0	0	0	0	0	0	0	0	0	0	0	0	0	1	0	0
Bacteria;Actinobacteria;Actinobacteria;Frankiales;Cryptosporangiaceae;Cryptosporangium;	0	0	0	0	0	0	0	0	0	0	0	0	0	0	0	0	0	0	0	0	0	0	0	0	0	0	0	0	0	0	0	0	0	3	0	0
Eukaryota;Excavata;Metamonada;Parabasalia;unclassified;unclassified;	0	0	0	0	0	0	0	0	0	0	0	0	0	0	0	0	0	0	0	0	0	0	0	0	0	0	0	0	0	0	0	0	0	2	0	0
Bacteria;Deferribacteres;Deferribacteres_Incertae_Sedis;Unknown_Order;Unknown_Family;Caldithrix;	0	0	0	0	0	0	0	0	0	0	0	0	0	0	0	0	0	0	0	0	0	0	0	0	0	0	0	0	0	0	0	0	0	2	0	0
Bacteria;Cloacimonetes;MSBL8;unclassified;unclassified;unclassified;	0	0	0	0	0	0	0	0	0	0	0	0	0	0	0	0	0	0	0	0	0	0	0	0	0	0	0	0	0	0	0	0	0	1	0	0
Bacteria;Proteobacteria;Gammaproteobacteria;1013-28-CG33;unclassified;unclassified;	0	0	0	0	0	0	0	0	0	0	0	0	0	0	0	0	0	0	0	0	0	0	0	0	0	0	0	0	0	0	0	0	0	1	0	0
Bacteria;Firmicutes;Clostridia;Clostridiales;Syntrophomonadaceae;Syntrophomonas;	0	0	0	0	0	0	0	0	0	0	0	0	0	0	0	0	0	0	0	0	0	0	0	0	0	0	0	0	0	0	0	0	0	5	0	0
Bacteria;Bacteroidetes;Sphingobacteriia;Sphingobacteriales;Chitinophagaceae;Niastella;	0	0	0	0	0	0	0	0	0	0	0	0	0	0	0	0	0	0	0	0	0	0	0	0	0	0	0	0	0	0	0	0	0	4	0	0
Bacteria;Proteobacteria;Alphaproteobacteria;Rhodospirillales;Rhodospirillaceae;Ferrovibrio;	0	0	0	0	0	0	0	0	0	0	0	0	0	0	0	0	0	0	0	0	0	0	0	0	0	0	0	0	0	0	0	0	0	2	0	0
Bacteria;Firmicutes;Clostridia;Clostridiales;Lachnospiraceae;Butyrivibrio_2;	0	0	0	0	0	0	0	0	0	0	0	0	0	0	0	0	0	0	0	0	0	0	0	0	0	0	0	0	0	0	0	0	0	2	0	0
Bacteria;Actinobacteria;Actinobacteria;Actinomycetales;Actinomycetaceae;Actinomyces;	0	0	0	0	0	0	0	0	0	0	0	0	0	0	0	0	0	0	0	0	0	0	0	0	0	0	0	0	0	0	0	0	0	1	0	0
Bacteria;Firmicutes;Clostridia;Clostridiales;Ruminococcaceae;Anaerotruncus;	0	0	0	0	0	0	0	0	0	0	0	0	0	0	0	0	0	0	0	0	0	0	0	0	0	0	0	0	0	0	0	0	0	1	0	0
Archaea;Euryarchaeota;Methanomicrobia;Methanomicrobiales;Methanoregulaceae;Methanosphaerula;	0	0	0	0	0	0	0	0	0	0	0	0	0	0	0	0	0	0	0	0	0	0	0	0	0	0	0	0	0	0	0	0	0	2	0	0
Bacteria;Firmicutes;Negativicutes;Selenomonadales;Veillonellaceae;Pectinatus;	0	0	0	0	0	0	0	0	0	0	0	0	0	0	0	0	0	0	0	0	0	0	0	0	0	0	0	0	0	0	0	0	0	1	0	0
Bacteria;Firmicutes;Negativicutes;Selenomonadales;Veillonellaceae;Mitsuokella;	0	0	0	0	0	0	0	0	0	0	0	0	0	0	0	0	0	0	0	0	0	0	0	0	0	0	0	0	0	0	0	0	0	2	0	0
Bacteria;Cyanobacteria;Cyanobacteria;SubsectionI;FamilyI;Cyanobacterium;	0	0	0	0	0	0	0	0	0	0	0	0	0	0	0	0	0	0	0	0	0	0	0	0	0	0	0	0	0	0	0	0	0	1	0	0
Bacteria;Firmicutes;Clostridia;Clostridiales;Ruminococcaceae;Ruminiclostridium_6;	0	0	0	0	0	0	0	0	0	0	0	0	0	0	0	0	0	0	0	0	0	0	0	0	0	0	0	0	0	0	0	0	0	1	0	0
Bacteria;Proteobacteria;Alphaproteobacteria;Rhizobiales;Phyllobacteriaceae;Phyllobacterium;	0	0	0	0	0	0	0	0	0	0	0	0	0	0	0	0	0	0	0	0	0	0	0	0	0	0	0	0	0	0	0	0	0	1	0	0
Bacteria;Elusimicrobia;Elusimicrobia;MVP-88;unclassified;unclassified;	0	0	0	0	0	0	0	0	0	0	0	0	0	0	0	0	0	0	0	0	0	0	0	0	0	0	0	0	0	0	0	0	0	1	0	0
Bacteria;Proteobacteria;Gammaproteobacteria;Enterobacteriales;Enterobacteriaceae;Proteus;	0	0	0	0	0	0	0	0	0	0	0	0	0	0	0	0	0	0	0	0	0	0	0	0	0	0	0	0	0	0	0	0	0	1	0	0
Bacteria;Firmicutes;Clostridia;Clostridiales;Lachnospiraceae;Lachnospiraceae_UCG-005;	0	0	0	0	0	0	0	0	0	0	0	0	0	0	0	0	0	0	0	0	0	0	0	0	0	0	0	0	0	0	0	0	0	2	0	0
Bacteria;Actinobacteria;Actinobacteria;Micrococcales;Microbacteriaceae;Frondihabitans;	0	0	0	0	0	0	0	0	0	0	0	0	0	0	0	0	0	0	0	0	0	0	0	0	0	0	0	0	0	0	0	0	0	1	0	0
Bacteria;Chloroflexi;Dehalococcoidia;FW22;unclassified;unclassified;	0	0	0	0	0	0	0	0	0	0	0	0	0	0	0	0	0	0	0	0	0	0	0	0	0	0	0	0	0	0	0	0	0	1	0	0
Bacteria;Proteobacteria;Betaproteobacteria;Burkholderiales;Burkholderiaceae;Cupriavidus;	0	0	0	0	0	0	0	0	0	0	0	0	0	0	0	0	0	0	0	0	0	0	0	0	0	0	0	0	0	0	0	0	0	0	0	1
Bacteria;Proteobacteria;Alphaproteobacteria;Rhizobiales;Brucellaceae;Mycoplana;	0	0	0	0	0	0	0	0	0	0	0	0	0	0	0	0	0	0	0	0	0	0	0	0	0	0	0	0	0	0	0	0	0	0	0	2
	31087	31087
